# Supplementary material for: The highly conserved chromosomal periodicity of transcriptomes and the correlation of its amplitude with the growth rate in Escherichia coli
Source: DNA Res. 2020 Aug 31;27(3):dsaa018. doi: 10.1093/dnares/dsaa018 (PMC7508348; doi:10.1093/dnares/dsaa018)
Supplement: dsaa018_Supplementary_Data [file dsaa018_supplementary_data.zip]

Archive with 3 entries (3 files):
- Revised_Supplemental_200803-.docx
- Table S1_200803.xlsx
- Table S2_200803.xlsx
