# Supplementary material for: The highly conserved chromosomal periodicity of transcriptomes and the correlation of its amplitude with the growth rate in Escherichia coli
Source: DNA Res. 2020 Aug 31;27(3):dsaa018. doi: 10.1093/dnares/dsaa018 (PMC7508348; doi:10.1093/dnares/dsaa018)
Supplement: dsaa018_Supplementary_Data [file dsaa018_supplementary_data.zip › Table S1_200803.xlsx]

## Sheet: Table_S1
Table S1 Genetic and envriomental variation of transcriptome datasets. Combination No.and Datasets represent the genetic and envriomental variation of transcriptomes and the biological replicates of transcriptomes, respectively. Strain, Genetic modification, and Genome size describe the genetic details of the E. coli strains used in the present study. The abbreviations of the strains named in the…
Combination No.	Datasets (N)	Strain	Genetic modification	Genome size (kb)	Medium	Tempareture (℃)	Cellular status	correlation analysis
1	7	MDS42		3976	M63	37	exponential growth	O
2	3	MDS42		3976	M63	45	heatshock, 5 min	X
3	7	MG1655		4642	M63	37	exponential growth	O
4	3	MG1655		4642	M63	45	heatshock, 5 min	X
5	3	MDS42	ΔgalK::Ptet-gfp-kan	3976	M63	37	exponential growth	O
6	3	MDS42	ΔgalK::Ptet-gfp-kan	3976	M63, NaCl 0.20 M	37	exponential growth	O
7	3	MDS42	ΔgalK::Ptet-gfp-kan	3976	M63, NaCl 0.45 M	37	exponential growth	O
8	3	MDS42	ΔgalK::Ptet-gfp-kan	3976	M63, NaCl 0.55	37	exponential growth	O
9	3	MDS42	ΔgalK::Ptet-gfp-kan	3976	M63	40	exponential growth	O
10	3	MDS42	ΔgalK::Ptet-gfp-kan	3976	M63	41.5	exponential growth	O
11	3	MDS42	ΔgalK::Ptet-gfp-kan	3976	M63	41.8	exponential growth	O
12	3	MDS42	ΔgalK::Ptet-gfp-kan	3976	M63, SHX 50 ng/ml	37	exponential growth	O
13	3	MDS42	ΔgalK::Ptet-gfp-kan	3976	M63, SHX 100 ng/ml	37	exponential growth	O
14	3	MDS42	ΔgalK::Ptet-gfp-kan	3976	M63, SHX 150 ng/ml	37	exponential growth	O
15	3	DH1	ΔintC::Ptrc-dsred.t4-tetR-PEM7-zeo ΔgalK::PtetA-gfpuv5	4622	M63, His 1 mM	37	exponential growth	O
16	3	DH1	ΔintC::Ptrc-dsred.t4-tetR-PEM7-zeo ΔgalK::PtetA-gfpuv5	4622	M63	37	starvation, 10 min	X
17	3	DH1	ΔintC::Ptrc-dsred.t4-tetR-PEM7-zeo ΔgalK::PtetA-gfpuv5	4622	M63	37	starvation, 2 h	X
18	3	DH1	ΔintC::Ptrc-dsred.t4-tetR-PEM7-zeo ΔgalK::PtetA-gfpuv5	4622	M63	37	exponential growth	O
19	3	DH1	ΔhisA::cat ΔintC::Ptrc-dsred.t4-tetR-PEM7-zeo ΔgalK::PtetA-gfpuv5	4622	M63, His 1 mM	37	exponential growth	X
20	3	DH1	ΔhisA::cat ΔintC::Ptrc-dsred.t4-tetR-PEM7-zeo ΔgalK::PtetA-gfpuv5	4622	M63	37	starvation, 10 min	X
21	3	DH1	ΔhisA::cat ΔintC::Ptrc-dsred.t4-tetR-PEM7-zeo ΔgalK::PtetA-gfpuv5	4622	M63	37	starvation, 2 h	X
22	3	DH1	ΔhisA::cat ΔintC::Ptrc-dsred.t4-tetR-PEM7-zeo ΔgalK::PtetA-gfpuv5	4622	M63	37	starvation, >10 h	X
23	3	DH1	ΔhisB::cat ΔintC::Ptrc-dsred.t4-tetR-PEM7-zeo ΔgalK::PtetA-gfpuv5	4622	M63, His 1 mM	37	exponential growth	O
24	3	DH1	ΔhisB::cat ΔintC::Ptrc-dsred.t4-tetR-PEM7-zeo ΔgalK::PtetA-gfpuv5	4622	M63	37	starvation, 10 min	X
25	3	DH1	ΔhisB::cat ΔintC::Ptrc-dsred.t4-tetR-PEM7-zeo ΔgalK::PtetA-gfpuv5	4622	M63	37	starvation, 2 h	X
26	3	DH1	ΔhisB::cat ΔintC::Ptrc-dsred.t4-tetR-PEM7-zeo ΔgalK::PtetA-gfpuv5	4622	M63	37	exponential growth	O
27	3	DH1	ΔhisC::cat ΔintC::Ptrc-dsred.t4-tetR-PEM7-zeo ΔgalK::PtetA-gfpuv5	4622	M63, His 1 mM	37	exponential growth	O
28	3	DH1	ΔhisC::cat ΔintC::Ptrc-dsred.t4-tetR-PEM7-zeo ΔgalK::PtetA-gfpuv5	4622	M63	37	starvation, 10 min	X
29	3	DH1	ΔhisC::cat ΔintC::Ptrc-dsred.t4-tetR-PEM7-zeo ΔgalK::PtetA-gfpuv5	4622	M63	37	starvation, 2 h	X
30	3	DH1	ΔhisC::cat ΔintC::Ptrc-dsred.t4-tetR-PEM7-zeo ΔgalK::PtetA-gfpuv5	4622	M63	37	exponential growth	O
31	3	DH1	ΔhisD::cat ΔintC::Ptrc-dsred.t4-tetR-PEM7-zeo ΔgalK::PtetA-gfpuv5	4622	M63, His 1 mM	37	exponential growth	O
32	3	DH1	ΔhisD::cat ΔintC::Ptrc-dsred.t4-tetR-PEM7-zeo ΔgalK::PtetA-gfpuv5	4622	M63	37	starvation, 10 min	X
33	3	DH1	ΔhisD::cat ΔintC::Ptrc-dsred.t4-tetR-PEM7-zeo ΔgalK::PtetA-gfpuv5	4622	M63	37	starvation, 2 h	X
34	3	DH1	ΔhisF::cat ΔintC::Ptrc-dsred.t4-tetR-PEM7-zeo ΔgalK::PtetA-gfpuv5	4622	M63, His 1 mM	37	exponential growth	O
35	3	DH1	ΔhisF::cat ΔintC::Ptrc-dsred.t4-tetR-PEM7-zeo ΔgalK::PtetA-gfpuv5	4622	M63	37	starvation, 10 min	X
36	3	DH1	ΔhisF::cat ΔintC::Ptrc-dsred.t4-tetR-PEM7-zeo ΔgalK::PtetA-gfpuv5	4622	M63	37	starvation, 2 h	X
37	3	DH1	ΔhisF::cat ΔintC::Ptrc-dsred.t4-tetR-PEM7-zeo ΔgalK::PtetA-gfpuv5	4622	M63	37	exponential growth	O
38	3	DH1	ΔhisG::cat ΔintC::Ptrc-dsred.t4-tetR-PEM7-zeo ΔgalK::PtetA-gfpuv5	4622	M63, His 1 mM	37	exponential growth	O
39	3	DH1	ΔhisG::cat ΔintC::Ptrc-dsred.t4-tetR-PEM7-zeo ΔgalK::PtetA-gfpuv5	4622	M63	37	starvation, 10 min	X
40	3	DH1	ΔhisG::cat ΔintC::Ptrc-dsred.t4-tetR-PEM7-zeo ΔgalK::PtetA-gfpuv5	4622	M63	37	starvation, 2 h	X
41	3	DH1	ΔhisI::cat ΔintC::Ptrc-dsred.t4-tetR-PEM7-zeo ΔgalK::PtetA-gfpuv5	4622	M63, His 1 mM	37	exponential growth	X
42	3	DH1	ΔhisI::cat ΔintC::Ptrc-dsred.t4-tetR-PEM7-zeo ΔgalK::PtetA-gfpuv5	4622	M63	37	starvation, 10 min	X
43	3	DH1	ΔhisI::cat ΔintC::Ptrc-dsred.t4-tetR-PEM7-zeo ΔgalK::PtetA-gfpuv5	4622	M63	37	starvation, 2 h	X
44	3	DH1	ΔhisI::cat ΔintC::Ptrc-dsred.t4-tetR-PEM7-zeo ΔgalK::PtetA-gfpuv5	4622	M63	37	starvation, >10 h	X
45	3	DH1	ΔleuB::gfpuv5-kmr (typeI)	4622	M63, Leu 2 mM	36.9	exponential growth	O
46	3	DH1	ΔleuB::gfpuv5-kmr (typeI)	4622	M63, Leu 2 mM	44.7	exponential growth	O
47	3	DH1	ΔleuB::gfpuv5-kmr (typeII)	4622	M63, Leu 2 mM	36.9	exponential growth	O
48	3	DH1	ΔleuB::gfpuv5-kmr (typeII)	4622	M63, Leu 2 mM	44.7	exponential growth	O
49	3	DH1	ΔleuB::gfpuv5-kmr (typeIII)	4622	M63, Leu 2 mM	36.9	exponential growth	O
50	3	DH1	ΔleuB::gfpuv5-kmr (typeIII)	4622	M63, Leu 2 mM	44.7	exponential growth	O
51	3	DH1	ΔleuB::gfpuv5-kmr (typeIV)	4622	M63, Leu 2 mM	36.9	exponential growth	O
52	3	DH1	ΔleuB::gfpuv5-kmr (typeIV)	4622	M63, Leu 2 mM	44.7	exponential growth	O
53	3	DH1	ΔleuB::gfpuv5-kmr	4622	M63, Leu 2 mM	36.9	exponential growth	O
54	2	DH1	ΔleuB::gfpuv5-kmr	4622	M63, Leu 2 mM	44.8	heatshock response	X
55	3	DH1	ΔleuB::gfpuv5-kmr (41B)	4622	M63, Leu 2 mM	36.9	exponential growth	O
56	3	DH1	ΔleuB::gfpuv5-kmr (41B)	4622	M63, Leu 2 mM	41.2	exponential growth	O
57	2	DH1	ΔleuB::gfpuv5-kmr (41B)	4622	M63, Leu 2 mM	44.8	heatshock, 5 min	X
58	3	DH1	ΔleuB::gfpuv5-kmr (43B)	4622	M63, Leu 2 mM	36.9	exponential growth	O
59	3	DH1	ΔleuB::gfpuv5-kmr (43B)	4622	M63, Leu 2 mM	43.2	exponential growth	O
60	2	DH1	ΔleuB::gfpuv5-kmr (43B)	4622	M63, Leu 2 mM	44.8	heatshock, 5 min	X
61	3	DH1	ΔleuB::gfpuv5-kmr (45L)	4622	M63, Leu 2 mM	36.9	exponential growth	O
62	3	DH1	ΔleuB::gfpuv5-kmr (45L)	4622	M63, Leu 2 mM	44.8	exponential growth	O
63	2	DH1	ΔleuB::gfpuv5-kmr (45L)	4622	M63, Leu 2 mM	44.8	heatshock, 5 min	X
64	3	DH1	ΔleuB::gfpuv5-kmr (37L)	4622	M63, Leu 2 mM	36.9	exponential growth	O
65	2	DH1	ΔleuB::gfpuv5-kmr	4622	M63, Leu 2 mM	44.8	heatshock, 30 min	X
66	2	DH1	ΔleuB::gfpuv5-kmr (41B)	4622	M63, Leu 2 mM	44.8	heatshock, 30 min	X
67	2	DH1	ΔleuB::gfpuv5-kmr (43B)	4622	M63, Leu 2 mM	44.8	heatshock, 30 min	X
68	2	DH1	ΔleuB::gfpuv5-kmr (45L)	4622	M63, Leu 2 mM	44.8	heatshock, 30 min	X
69	3	DH1	ΔleuB::gfpuv5-kmr (45a)	4622	M63, Leu 2 mM	44.8	exponential growth	O
70	2	DH1	ΔleuB::gfpuv5-kmr (45b)	4622	M63, Leu 2 mM	44.8	exponential growth	O
71	3	DH1	ΔleuB::gfpuv5-kmr (45c)	4622	M63, Leu 2 mM	44.8	exponential growth	O
72	1	DH1	ΔleuB::gfpuv5-kmr (45L)	4622	M63, Leu 2 mM	44.8	exponential growth	O
