# Supplementary material for: The highly conserved chromosomal periodicity of transcriptomes and the correlation of its amplitude with the growth rate in Escherichia coli
Source: DNA Res. 2020 Aug 31;27(3):dsaa018. doi: 10.1093/dnares/dsaa018 (PMC7508348; doi:10.1093/dnares/dsaa018)
Supplement: dsaa018_Supplementary_Data [file dsaa018_supplementary_data.zip › Table S2_200803.xlsx]

## Sheet: Table_S2
Table S2 Genes used for the transcriptome analyses. The genes, which are annotated in the E. coli genomes of MG1655, MDS42 and DH1, used for the transcriptome analysis in the present study are listed. The start and end positions of the genes located on the corresponding genomes are indicated. JWID and b number are the ID numbers assigned for the genes in the corresponding genomes.
MG1655				MDS42				DH1
b number	gene name	start	end	b number	gene name	start	end	JWID	gene name	start	end
b0001	thrL	190	255	b0001	thrL	190	255	JW0001	thrA	338	2800
b0002	thrA	337	2799	b0002	thrA	337	2799	JW0002	thrB	2802	3734
b0003	thrB	2801	3733	b0003	thrB	2801	3733	JW0003	thrC	3735	5021
b0004	thrC	3734	5020	b0004	thrC	3734	5020	JW0004	yaaX	5235	5531
b0005	yaaX	5234	5530	b0005	yaaX	5234	5530	JW0005	yaaA	5684	6460
b0006	yaaA	5683	6459	b0006	yaaA	5683	6459	JW0006	yaaJ	6530	7960
b0007	yaaJ	6529	7959	b0007	yaaJ	6529	7959	JW0007	talB	8239	9192
b0008	talB	8238	9191	b0008	talB	8238	9191	JW0008	mog	9307	9894
b0009	mog	9306	9893	b0009	mog	9306	9893	JW0009	yaaH	9929	10495
b0010	satP	9928	10494	b0010	yaaH	9928	10494	JW0010	yaaW	10644	11357
b0011	yaaW	10643	11356	b0011	yaaW	10643	11356	JW0012	yaaI	11383	11787
b0012	mbiA	10830	11315	b0012	htgA	10830	11315	JW0013	dnaK	12164	14080
b0013	yaaI	11382	11786	b0013	yaaI	11382	11786	JW0014	dnaJ	14169	15299
b0014	dnaK	12163	14079	b0014	dnaK	12163	14079	JW0015	insL-1	15440	16558
b0015	dnaJ	14168	15298	b0015	dnaJ	14168	15298	JW0018	nhaA	17490	18656
b0016	insL-1	15445	16557	b0023	rpsT	15640	15903	JW0019	nhaR	18722	19621
b0018	mokC	16751	16960	b0024	yaaY	16006	16224	JW0020	insB-1	19812	20315
b0019	nhaA	17489	18655	b0025	ribF	16232	17173	JW0021	insA-1	3561389	3561664
b0020	nhaR	18715	19620	b0026	ileS	17216	20032	JW0022	rpsT	20816	21079
b0021	insB-1	19811	20314	b0027	lspA	20032	20526	JW0023	ribF	21408	22349
b0022	insA-1	20233	20508	b0028	fkpB	20651	21100	JW0024	ileS	22392	25208
b0023	rpsT	20815	21078	b0029	ispH	21102	22052	JW0025	lspA	25208	25702
b0024	yaaY	21181	21399	b0030	rihC	22118	23032	JW0026	fkpB	25827	26276
b0025	ribF	21407	22348	b0031	dapB	23199	24020	JW0027	ispH	26278	27228
b0026	ileS	22391	25207	b0032	carA	24476	25624	JW0028	rihC	27294	28208
b0027	lspA	25207	25701	b0033	carB	25642	28863	JW0029	dapB	28375	29196
b0028	fkpB	25826	26275	b0034	caiF	29125	29520	JW0030	carA	29652	30800
b0029	ispH	26277	27227	b0035	caiE	29606	30196	JW0031	carB	30818	34039
b0030	rihC	27293	28207	b0036	caiD	30202	31095	JW0033	caiF	34301	34696
b0031	dapB	28374	29195	b0037	caiC	31096	32664	JW0035	caiD	35378	36271
b0032	carA	29651	30799	b0038	caiB	32723	33940	JW0036	caiC	36272	37825
b0033	carB	30817	34038	b0039	caiA	34069	35211	JW0037	caiB	37899	39116
b0034	caiF	34300	34695	b0040	caiT	35242	36756	JW0038	caiA	39245	40387
b0035	caiE	34781	35371	b0041	fixA	37228	37998	JW0039	caiT	40418	41932
b0036	caiD	35377	36162	b0042	fixB	38013	38954	JW0040	fixA	42404	43174
b0037	caiC	36271	37824	b0043	fixC	39005	40291	JW0041	fixB	43189	44130
b0038	caiB	37898	39115	b0044	fixX	40288	40575	JW0042	fixC	44181	45467
b0039	caiA	39244	40386	b0045	yaaU	40632	41963	JW0043	fixX	45464	45751
b0040	caiT	40417	41931	b0046	kefF	42071	42601	JW0044	yaaU	45808	47139
b0041	fixA	42403	43173	b0047	kefC	42594	44456	JW0045	kefF	47247	47777
b0042	fixB	43188	44129	b0048	folA	44648	45127	JW0046	kefC	47770	49632
b0043	fixC	44180	45466	b0049	apaH	45205	46047	JW0047	folA	49713	50303
b0044	fixX	45463	45750	b0050	apaG	46054	46431	JW0048	apaH	50381	51223
b0045	yaaU	45807	47138	b0051	ksgA	46434	47255	JW0049	apaG	51230	51607
b0046	kefF	47246	47776	b0052	pdxA	47252	48241	JW0050	ksgA	51610	52431
b0047	kefC	47769	49631	b0053	surA	48241	49527	JW0051	pdxA	52428	53417
b0048	folA	49823	50302	b0054	imp	49580	51934	JW0052	surA	53417	54703
b0049	apaH	50380	51222	b0055	djlA	52189	53004	JW0053	imp	54756	57110
b0050	apaG	51229	51606	b0056	yabP	53299	53949	JW0054	djlA	57365	58180
b0051	rsmA	51609	52430	b0057	yabQ	53946	54104	JW0055	yabP	58475	59125
b0052	pdxA	52427	53416	b0058	rluA	54512	55171	JW0056	yabQ	59122	59280
b0053	surA	53416	54702	b0059	hepA	55183	58089	JW0057	rluA	59688	60347
b0054	lptD	54755	57109	b0060	polB	58254	60605	JW0058	hepA	60359	63265
b0055	djlA	57364	58179	b0061	araD	60680	61375	JW0059	polB	63430	65781
b0056	yabP	58474	59124	b0062	araA	61660	63162	JW0060	araD	65856	66551
b0057	yabQ	59121	59279	b0063	araB	63173	64873	JW0061	araA	66836	68338
b0058	rluA	59687	60346	b0064	araC	65212	66090	JW0062	araB	68349	70049
b0059	rapA	60358	63264	b0065	yabI	66176	66940	JW0063	araC	70388	71266
b0060	polB	63429	65780	b0066	thiQ	67054	67752	JW0065	thiQ	72230	72928
b0061	araD	65855	66550	b0067	thiP	67736	69346	JW0066	thiP	72912	74522
b0062	araA	66835	68337	b0068	tbpA	69322	70305	JW0067	tbpA	74498	75481
b0063	araB	68348	70048	b0069	sgrR	70469	72124	JW0068	sgrR	76248	77300
b0064	araC	70387	71265	b0070	setA	72446	73624	JW0069	setA	77640	78800
b0065	yabI	71351	72115	b0071	leuD	73673	74278	JW0070	leuD	78849	79454
b0066	thiQ	72229	72927	b0072	leuC	74289	75689	JW0071	leuC	79465	80865
b0067	thiP	72911	74521	b0073	leuB	75692	76783	JW0073	leuA	81959	83530
b0068	thiB	74497	75480	b0074	leuA	76783	78354	JW0074	leuL	83623	83709
b0069	sgrR	75644	77299	b0075	leuL	78447	78533	JW0075	leuO	84351	85313
b0070	setA	77621	78799	b0076	leuO	79193	80137	JW0076	ilvI	85631	87355
b0071	leuD	78848	79453	b0077	ilvI	80455	82179	JW0077	ilvH	87358	87849
b0072	leuC	79464	80864	b0078	ilvH	82182	82673	JW0078	fruR	88029	89033
b0073	leuB	80867	81958	b0080	fruR	82853	83857	JW0079	mraZ	89635	90093
b0074	leuA	81958	83529	b0081	mraZ	84459	84917	JW0080	mraW	90095	91036
b0075	leuL	83622	83708	b0082	mraW	84919	85860	JW0081	ftsL	91033	91398
b0076	leuO	84368	85312	b0083	ftsL	85857	86222	JW0082	ftsI	91414	93180
b0077	ilvI	85630	87354	b0084	ftsI	86238	88004	JW0083	murE	93167	94654
b0078	ilvH	87357	87848	b0085	murE	87991	89478	JW0084	murF	94651	96009
b0080	cra	88028	89032	b0086	murF	89475	90833	JW0085	mraY	96003	97085
b0081	mraZ	89634	90092	b0087	mraY	90827	91909	JW0086	murD	97088	98404
b0082	rsmH	90094	91035	b0088	murD	91912	93228	JW0087	ftsW	98404	99648
b0083	ftsL	91032	91397	b0089	ftsW	93228	94472	JW0088	murG	99645	100712
b0084	ftsI	91413	93179	b0090	murG	94469	95536	JW0089	murC	100766	102241
b0085	murE	93166	94653	b0091	murC	95590	97065	JW0090	ddlB	102234	103154
b0086	murF	94650	96008	b0092	ddlB	97058	97978	JW0091	ftsQ	103156	103986
b0087	mraY	96002	97084	b0093	ftsQ	97980	98810	JW0092	ftsA	103983	105245
b0088	murD	97087	98403	b0094	ftsA	98807	100069	JW0093	ftsZ	105306	106457
b0089	ftsW	98403	99647	b0095	ftsZ	100130	101281	JW0094	lpxC	106558	107475
b0090	murG	99644	100711	b0096	lpxC	101382	102299	JW0096	secA	108280	110985
b0091	murC	100765	102240	b0097	secM	102530	103042	JW0097	mutT	111045	111434
b0092	ddlB	102233	103153	b0098	secA	103104	105809	JW0099	yacF	111857	112600
b0093	ftsQ	103155	103985	b0099	mutT	105869	106258	JW0100	coaE	112600	113220
b0094	ftsA	103982	105244	b0101	yacG	106474	106671	JW0101	guaC	113445	113696
b0095	ftsZ	105305	106456	b0102	yacF	106681	107424	JW0102	hofC	114523	115725
b0096	lpxC	106557	107474	b0103	coaE	107424	108044	JW0103	hofB	115715	117100
b0097	secM	107705	108217	b0104	guaC	108269	109312	JW0104	ppdD	117110	117550
b0098	secA	108279	110984	b0106	hofC	109347	110549	JW0105	nadC	117753	118646
b0099	mutT	111044	111433	b0107	hofB	110539	111924	JW0106	ampD	118734	119285
b0101	yacG	111649	111846	b0108	ppdD	111934	112374	JW0107	ampE	119282	120136
b0102	zapD	111856	112599	b0109	nadC	112577	113470	JW0108	aroP	120179	121552
b0103	coaE	112599	113219	b0110	ampD	113558	114109	JW0109	pdhR	122093	122857
b0104	guaC	113444	114487	b0111	ampE	114106	114960	JW0110	aceE	123018	125681
b0106	hofC	114522	115724	b0112	aroP	115003	116376	JW0111	aceF	125696	127588
b0107	hofB	115714	117099	b0113	pdhR	116917	117681	JW0112	lpd	127913	129337
b0108	ppdD	117109	117549	b0114	aceE	117842	120505	JW0113	yacH	129408	131261
b0109	nadC	117752	118645	b0115	aceF	120520	122412	JW0114	acnB	131616	134213
b0110	ampD	118733	119284	b0116	lpd	122737	124161	JW0115	yacL	134389	134751
b0111	ampE	119281	120135	b0117	yacH	124232	126085	JW0116	speD	134789	135583
b0112	aroP	120178	121551	b0118	acnB	126440	129037	JW0117	speE	135599	136465
b0113	pdhR	122092	122856	b0119	yacL	129213	129575	JW0118	yacC	136571	136918
b0114	aceE	123017	125680	b0120	speD	129613	130407	JW0119	cueO	137084	138634
b0115	aceF	125695	127587	b0121	speE	130423	131289	JW0120	gcd	138836	141226
b0116	lpd	127912	129336	b0122	yacC	131395	131742	JW0122	can	142009	142671
b0117	yacH	129407	131260	b0123	cueO	131908	133458	JW0123	yadG	142780	143706
b0118	acnB	131615	134212	b0124	gcd	133660	136050	JW0124	yadH	143703	144473
b0119	yacL	134388	134750	b0125	hpt	136256	136792	JW0125	yadI	144578	145018
b0120	speD	134788	135582	b0126	can	136833	137495	JW0126	yadE	145082	146311
b0121	speE	135598	136464	b0127	yadG	137604	138530	JW0127	panD	146315	146695
b0122	yacC	136570	136917	b0128	yadH	138527	139297	JW0129	panC	147945	148796
b0123	cueO	137083	138633	b0129	yadI	139402	139842	JW0130	panB	148808	149602
b0124	gcd	138835	141225	b0130	yadE	139906	141135	JW0131	yadC	149716	150954
b0125	hpt	141431	141967	b0131	panD	141139	141519	JW0132	yadK	151004	151600
b0126	can	142008	142670	b0132	yadD	141793	142695	JW0133	yadL	151627	152232
b0127	yadG	142779	143705	b0133	panC	142769	143620	JW0134	yadM	152244	152813
b0128	yadH	143702	144472	b0134	panB	143632	144426	JW0135	htrE	152830	155427
b0129	yadI	144577	145017	b0135	yadC	144540	145778	JW0136	ecpD	155462	156202
b0130	yadE	145081	146310	b0136	yadK	145828	146424	JW0137	yadN	156300	156884
b0131	panD	146314	146694	b0137	yadL	146451	147056	JW0138	folK	157254	157733
b0132	rpnC	146968	147870	b0138	yadM	147068	147637	JW0141	dksA	160150	160605
b0133	panC	147944	148795	b0139	htrE	147654	150251	JW0142	sfsA	160783	161487
b0134	panB	148807	149601	b0140	ecpD	150286	151026	JW0144	hrpB	162061	164535
b0135	yadC	149715	150953	b0141	yadN	151124	151708	JW0145	mrcB	164731	167265
b0136	yadK	151003	151599	b0142	folK	152078	152557	JW0146	fhuA	167485	169728
b0137	yadL	151626	152231	b0143	pcnB	152554	153951	JW0147	fhuC	169779	170576
b0138	yadM	152243	152812	b0144	yadB	154011	154937	JW0148	fhuD	170576	171466
b0139	htrE	152829	155426	b0145	dksA	154974	155429	JW0149	fhuB	171463	173445
b0140	yadV	155461	156201	b0146	sfsA	155607	156311	JW0150	hemL	173603	174883
b0141	yadN	156299	156883	b0147	ligT	156326	156856	JW0152	yadR	176611	176955
b0142	folK	157253	157732	b0148	hrpB	156930	159359	JW0153	yadS	177002	177625
b0143	pcnB	157729	159126	b0149	mrcB	159555	162089	JW0154	btuF	177663	178463
b0144	gluQ	159186	160112	b0154	hemL	162463	163743	JW0155	pfs	178456	179154
b0145	dksA	160149	160604	b0155	clcA	163968	165389	JW0156	dgt	179238	180755
b0146	sfsA	160782	161486	b0156	yadR	165471	165815	JW0157	degP	180885	182309
b0147	thpR	161501	162031	b0157	yadS	165862	166485	JW0159	yaeH	183710	184096
b0148	hrpB	162105	164534	b0158	btuF	166523	167323	JW0161	dapD	185124	185948
b0149	mrcB	164730	167264	b0159	pfs	167316	168014	JW0162	glnD	185979	188651
b0150	fhuA	167484	169727	b0160	dgt	168098	169615	JW0163	map	188713	189507
b0151	fhuC	169778	170575	b0161	degP	169745	171169	JW0164	rpsB	189875	190600
b0152	fhuD	170575	171465	b0162	cdaR	171324	172481	JW0165	tsf	190858	191709
b0153	fhuB	171462	173444	b0163	yaeH	172570	172956	JW0166	pyrH	191856	192581
b0154	hemL	173602	174882	b0164	yaeI	173118	173930	JW0167	frr	192873	193430
b0155	clcA	175107	176528	b0166	dapD	173984	174808	JW0168	dxr	193522	194718
b0156	erpA	176610	176954	b0167	glnD	174839	177511	JW0169	ispU	194904	195665
b0157	yadS	177001	177624	b0168	map	177573	178367	JW0171	yaeL	196547	197899
b0158	btuF	177662	178462	b0169	rpsB	178735	179460	JW0172	yaeT	197929	200361
b0159	mtn	178455	179153	b0170	tsf	179718	180569	JW0173	hlpA	200483	200968
b0160	dgt	179237	180754	b0171	pyrH	180716	181441	JW0174	lpxD	200972	201997
b0161	degP	180884	182308	b0172	frr	181733	182290	JW0175	fabZ	202102	202557
b0162	cdaR	182463	183620	b0173	dxr	182382	183578	JW0176	lpxA	202561	203349
b0163	yaeH	183709	184095	b0174	ispU	183764	184525	JW0177	lpxB	203349	204497
b0164	yaeI	184257	185069	b0175	cdsA	184538	185395	JW0178	rnhB	204494	205090
b0166	dapD	185123	185947	b0176	yaeL	185407	186759	JW0179	dnaE	205127	208609
b0167	glnD	185978	188650	b0177	yaeT	186789	189221	JW0180	accA	208622	209581
b0168	map	188712	189506	b0178	hlpA	189343	189828	JW0181	ldcC	209680	211821
b0169	rpsB	189874	190599	b0179	lpxD	189832	190857	JW0182	yaeR	211878	212267
b0170	tsf	190857	191708	b0180	fabZ	190962	191417	JW0183	tilS	212332	213630
b0171	pyrH	191855	192580	b0181	lpxA	191421	192209	JW0184	rof	213679	213939
b0172	frr	192872	193429	b0182	lpxB	192209	193357	JW0185	yaeP	213926	214126
b0173	dxr	193521	194717	b0183	rnhB	193354	193950	JW0186	yaeQ	214292	214837
b0174	ispU	194903	195664	b0184	dnaE	193987	197469	JW0187	yaeJ	214834	215256
b0175	cdsA	195677	196534	b0185	accA	197482	198441	JW0188	nlpE	215270	215980
b0176	rseP	196546	197898	b0186	ldcC	198540	200681	JW0190	proS	217058	218776
b0177	bamA	197928	200360	b0187	yaeR	200738	201127	JW0191	yaeB	218888	219595
b0178	skp	200482	200967	b0188	tilS	201192	202490	JW0192	rcsF	219592	219996
b0179	lpxD	200971	201996	b0189	rof	202539	202793	JW0193	metQ	220114	220929
b0180	fabZ	202101	202556	b0190	yaeQ	203152	203697	JW0194	metI	220969	221622
b0181	lpxA	202560	203348	b0191	yaeJ	203694	204116	JW0195	metN	221615	222646
b0182	lpxB	203348	204496	b0192	nlpE	204130	204840	JW0196	gmhB	222834	223409
b0183	rnhB	204493	205089	b0193	yaeF	205040	205864	JW0197	dkgB	229168	229971
b0184	dnaE	205126	208608	b0194	proS	205918	207636	JW0198	yafC	229968	230882
b0185	accA	208621	209580	b0195	yaeB	207748	208455	JW0200	yafE	231927	232550
b0186	ldcC	209679	211820	b0196	rcsF	208452	208856	JW0202	gloB	234028	234783
b0187	yaeR	211877	212266	b0197	metQ	208974	209789	JW0203	yafS	234817	235539
b0188	tilS	212331	213629	b0198	metI	209829	210482	JW0204	rnhA	235536	236003
b0189	rof	213678	213932	b0199	metN	210475	211506	JW0205	dnaQ	236068	236799
b0190	yaeQ	214291	214836	b0200	gmhB	211694	212269	JW0206	yafT	237336	238121
b0191	arfB	214833	215255	b0201	rrsH	212632	214173	JW0207	yafU	238747	239085
b0192	nlpE	215269	215979	b0202	ileV	214242	214318	JW0208	yafF	239191	239379
b0193	yaeF	216179	217003	b0203	alaV	214361	214436	JW0210	ivy	240344	240817
b0194	proS	217057	218775	b0204	rrlH	214620	217524	JW0212	lpcA	243544	244122
b0195	trmO	218887	219594	b0205	rrfH	217618	217737	JW0213	yafJ	244328	245095
b0196	rcsF	219591	219995	b0206	aspU	217790	217866	JW0214	yafK	245066	245806
b0197	metQ	220113	220928	b0207	dkgB	218029	218832	JW0215	yafQ	245962	246240
b0198	metI	220968	221621	b0208	yafC	218829	219743	JW0216	dinJ	246243	246503
b0199	metN	221614	222645	b0209	yafD	219984	220784	JW0217	yafL	246713	247462
b0200	gmhB	222833	223408	b0210	yafE	220788	221411	JW0218	yafM	247638	248135
b0201	rrsH	223771	225312	b0211	mltD	221459	222817	JW0221	dinB	250899	251954
b0202	ileV	225381	225457	b0212	gloB	222889	223644	JW0222	yafN	252006	252299
b0203	alaV	225500	225575	b0213	yafS	223678	224400	JW0223	yafO	252302	252700
b0204	rrlH	225759	228662	b0214	rnhA	224397	224864	JW0224	yafP	252710	253162
b0205	rrfH	228756	228875	b0215	dnaQ	224929	225660	JW0225	ykfJ	253468	253734
b0206	aspU	228928	229004	b0216	aspV	225793	225869	JW0226	prfH	253703	254203
b0207	dkgB	229167	229970	b0217	yafT	226197	226982	JW0227	pepD	254260	255717
b0208	yafC	229967	230881	b0218	yafU	227608	227946	JW0228	gpt	255978	256436
b0209	yafD	231122	231922	b0219	yafV	228281	229051	JW0229	frsA	256528	257772
b0210	yafE	231926	232549	b0220	ivy	229205	229678	JW0230	crl	257830	258231
b0211	mltD	232597	233955	b0221	fadE	229721	232165	JW0231	phoE	258270	259325
b0212	gloB	234027	234782	b0222	lpcA	232405	232983	JW0232	proB	259613	260716
b0213	yafS	234816	235538	b0223	yafJ	233189	233956	JW0233	proA	260728	261981
b0214	rnhA	235535	236002	b0224	yafK	233927	234667	JW0234	ykfI	262553	262894
b0215	dnaQ	236067	236798	b0225	yafQ	234823	235101	JW0235	yafW	262915	263232
b0216	aspV	236931	237007	b0226	dinJ	235104	235364	JW0236	ykfG	263481	263957
b0217	yafT	237335	238120	b0227	yafL	235574	236323	JW0239	ykfB	264845	265312
b0218	yafU	238746	239084	b0228	yafM	236499	236996	JW0240	yafY	265335	266192
b0219	yafV	239419	240189	b0229	fhiA	237220	238932	JW0242	yafZ	266409	267230
b0220	ivy	240343	240816	b0230	mbhA	238934	239689	JW0243	ykfA	267322	268185
b0221	fadE	240859	243303	b0231	dinB	239760	240815	JW0244	perR	268514	269407
b0222	lpcA	243543	244121	b0232	yafN	240867	241160	JW0246	insI-1	269828	270979
b0223	yafJ	244327	245094	b0233	yafO	241163	241561	JW0247	insO-1	271055	271480
b0224	yafK	245065	245805	b0234	yafP	241571	242023	JW0250	insH-1	2274059	2275075
b0225	yafQ	245961	246239	b0235	ykfJ	242329	242595	JW0253	mmuM	275940	276872
b0226	dinJ	246242	246502	b0236	prfH	242564	243064	JW0254	afuC	276981	278027
b0227	yafL	246712	247461	b0237	pepD	243121	244578	JW0255	afuB	278039	278401
b0228	rayT	247637	248134	b0238	gpt	244839	245297	JW0257	insA-2	290296	290571
b0229	lfhA	248358	250070	b0239	frsA	245389	246633	JW0258	ykgN	279249	279587
b0230	lafU	250072	250827	b0240	crl	246691	247092	JW0259	yagB	279610	279960
b0231	dinB	250898	251953	b0241	phoE	247131	248186	JW0260	yagA	280054	281208
b0232	yafN	252005	252298	b0242	proB	248474	249577	JW0261	yagE	281503	282411
b0233	yafO	252301	252699	b0243	proA	249589	250842	JW0262	yagF	282426	284393
b0234	yafP	252709	253161	b0244	thrW	250957	251032	JW0263	yagG	284635	286002
b0235	ykfJ	253467	253733	b0311	betA	251766	253436	JW0264	yagH	286014	287624
b0236	prfH	253702	254202	b0312	betB	253450	254922	JW0265	yagI	287629	288387
b0237	pepD	254259	255716	b0313	betI	254936	255523	JW0266	argF	288526	289530
b0238	gpt	255977	256435	b0314	betT	255652	257685	JW0268	insB-3	278403	278906
b0239	frsA	256527	257771	b0315	yahA	258560	259648	JW0270	yagJ	290725	291456
b0240	crl	258253	258453	b0316	yahB	259690	260622	JW0271	yagK	291547	292173
b0241	phoE	259045	260100	b0317	yahC	260714	261211	JW0272	yagL	292445	293143
b0242	proB	260388	261491	b0318	yahD	261469	262074	JW0273	yagM	293170	294024
b0243	proA	261503	262756	b0319	yahE	262114	262977	JW0274	yagN	295563	296003
b0244	thrW	262871	262946	b0320	yahF	262967	264514	JW0275	intF	296120	297520
b0245	ykfI	263328	263669	b0321	yahG	264514	265932	JW0276	yagP	297805	298215
b0246	yafW	263690	264007	b0322	yahH	265982	266278	JW0277	yagQ	298194	299150
b0247	ykfG	264256	264732	b0323	yahI	266354	267304	JW0278	yagR	299160	301358
b0248	yafX	264748	265206	b0324	yahJ	267314	268696	JW0279	yagS	301355	302311
b0249	ykfF	265304	265543	b0325	yahK	269073	270122	JW0280	yagT	302308	302997
b0250	ykfB	265620	266087	b0326	yahL	270365	271180	JW0281	yagU	303415	304029
b0251	yafY	266110	266553	b0327	yahM	271593	271838	JW0282	ykgJ	304277	304606
b0252	yafZ	267184	268005	b0328	yahN	271855	272526	JW0284	yagW	305598	307169
b0253	ykfA	268097	268960	b0329	yahO	272673	272948	JW0285	yagX	307231	309756
b0254	perR	269289	270182	b0330	prpR	273046	274632	JW0286	yagY	309782	310450
b0256	insI-1	270603	271754	b0331	prpB	274871	275761	JW0287	yagZ	310508	311095
b0258	ykfC	272847	273992	b0333	prpC	276201	277370	JW0291	eaeH	314781	315668
b0259	insH-1	274101	275117	b0334	prpD	277404	278855	JW0293	insF-1	392163	393029
b0260	mmuP	275325	276728	b0335	prpE	278895	280781	JW0298	ykgD	320651	321505
b0261	mmuM	276715	277647	b0336	codB	281111	282370	JW0300	ykgF	322762	324189
b0262	afuC	277756	278802	b0337	codA	282360	283643	JW0302	ykgH	325120	325788
b0263	afuB	278814	279162	b0338	cynR	283980	284879	JW0303	betA	326001	327671
b0264	insB-2	279178	279681	b0339	cynT	284988	285647	JW0304	betB	327685	329157
b0265	insA-2	279600	279875	b0340	cynS	285678	286148	JW0305	betI	329171	329758
b0266	yagB	280385	280735	b0341	cynX	286181	287335	JW0306	betT	329932	331920
b0267	yagA	280829	281983	b0342	lacA	287438	288049	JW0307	yahA	332795	333883
b0268	yagE	282278	283186	b0343	lacY	288115	289368	JW0308	yahB	333925	334857
b0269	yagF	283201	285168	b0344	lacZ	289420	292494	JW0309	yahC	334949	335446
b0270	yagG	285395	286777	b0345	lacI	292617	293699	JW0310	yahD	335704	336309
b0271	yagH	286789	288399	b0346	mhpR	293776	294723	JW0311	yahE	336349	337212
b0272	xynR	288404	289162	b0347	mhpA	294800	296464	JW0312	yahF	337202	338749
b0273	argF	289301	290305	b0348	mhpB	296466	297410	JW0313	yahG	338749	340167
b0274	insB-3	290649	291152	b0349	mhpC	297413	298294	JW0315	yahI	340589	341539
b0275	insA-3	291071	291346	b0350	mhpD	298304	299113	JW0316	yahJ	341549	342931
b0276	yagJ	291500	292231	b0351	mhpF	299110	300060	JW0317	yahK	343308	344357
b0277	yagK	292322	292948	b0352	mhpE	300057	301070	JW0318	yahL	344600	345415
b0278	yagL	293220	293918	b0353	mhpT	301648	302859	JW0320	yahN	346090	346761
b0279	yagM	293945	294799	b0354	yaiL	302961	303500	JW0321	yahO	346908	347183
b0280	yagN	295139	295579	b0355	frmB	303724	304557	JW0322	prpR	347281	348867
b0281	intF	295696	297096	b0356	frmA	304651	305760	JW0323	prpB	349106	349996
b0282	yagP	297381	297791	b0357	frmR	305795	306070	JW0324	prpC	350436	351605
b0283	paoD	297770	298726	b0369	hemB	306404	307378	JW0325	prpD	351639	353090
b0284	paoC	298736	300934	b0381	ddlA	307572	308666	JW0326	prpE	353130	355016
b0285	paoB	300931	301887	b0382	yaiB	309129	309389	JW0327	codB	355346	356605
b0286	paoA	301884	302573	b0383	phoA	309490	310905	JW0328	codA	356595	357878
b0287	yagU	302991	303605	b0384	psiF	311024	311344	JW0330	cynT	359223	359882
b0288	ykgJ	303853	304182	b0385	yaiC	311446	312561	JW0331	cynS	359913	360383
b0289	ecpE	304495	305205	b0386	proC	312578	313387	JW0332	cynX	360416	361570
b0290	ecpD	305174	306817	b0387	yaiI	313507	313965	JW0333	lacA	361673	362284
b0291	ecpC	306807	309332	b0388	aroL	314148	314672	JW0334	lacY	362350	363603
b0292	ecpB	309358	310026	b0389	yaiA	314722	314913	JW0335	lacZ	363655	366729
b0293	ecpA	310084	310671	b0390	aroM	315171	315848	JW0336	lacI	366852	367943
b0294	ecpR	310746	311336	b0391	yaiE	315920	316204	JW0337	mhpR	368011	368958
b0295	ykgL	312112	312339	b0392	ykiA	316412	316693	JW0338	mhpA	369035	370699
b0296	ykgM	312514	312777	b0393	rdgC	316851	317762	JW0339	mhpB	370701	371645
b0297	eaeH	314357	315244	b0394	mak	317887	318795	JW0340	mhpC	371663	372529
b0298	insE-1	315291	315590	b0396	araJ	319040	320224	JW0341	mhpD	372539	373348
b0299	insF-1	315587	316453	b0397	sbcC	320350	323496	JW0342	mhpF	373345	374295
b0300	ykgA	316450	317136	b0398	sbcD	323493	324695	JW0343	mhpE	374292	375305
b0301	rclC	317726	318319	b0399	phoB	324885	325574	JW0345	yaiL	377196	377735
b0303	rclB	318331	318567	b0400	phoR	325632	326927	JW0346	frmB	377959	378792
b0304	rclA	318676	320001	b0401	brnQ	327334	328653	JW0347	frmA	378886	379995
b0305	rclR	320227	321081	b0402	proY	328729	330102	JW0348	frmR	380030	380305
b0306	ykgE	321608	322327	b0403	malZ	330258	332075	JW0349	yaiO	380493	381266
b0307	ykgF	322338	323765	b0404	yajB	332080	332661	JW0350	yaiX	381268	381711
b0308	ykgG	323758	324453	b0405	queA	332754	333824	JW0351	insC-1	381730	382140
b0310	ykgH	324696	325364	b0406	tgt	333880	335007	JW0352	insD-1	1016861	1017766
b0311	betA	325577	327247	b0407	yajC	335030	335362	JW0355	yaiP	383163	384359
b0312	betB	327261	328733	b0408	secD	335390	337237	JW0356	yaiS	384483	385040
b0313	betI	328747	329334	b0409	secF	337248	338219	JW0357	tauA	385656	386618
b0314	betT	329463	331496	b0410	yajD	338348	338695	JW0358	tauB	386631	387398
b0315	pdeL	332371	333459	b0411	tsx	338872	339756	JW0359	tauC	387395	388222
b0316	yahB	333501	334433	b0412	yajI	340055	340594	JW0360	tauD	388219	389070
b0317	yahC	334525	335022	b0413	ybaD	340745	341194	JW0361	hemB	389177	390151
b0318	yahD	335280	335885	b0414	ribD	341198	342301	JW0362	yaiT	390675	392135
b0319	yahE	335925	336788	b0415	ribE	342390	342860	JW0366	yaiV	394885	395553
b0320	yahF	336778	338325	b0416	nusB	342880	343299	JW0368	sbmA	397063	398283
b0321	yahG	338325	339743	b0417	thiL	343377	344354	JW0369	yaiW	398296	399390
b0322	yahH	339793	340089	b0418	pgpA	344332	344850	JW0370	yaiY	399449	399757
b0323	yahI	340165	341115	b0419	yajO	344904	345878	JW0372	ddlA	400253	401347
b0324	yahJ	341125	342507	b0420	dxs	346058	347920	JW0373	yaiB	401810	402070
b0325	yahK	342884	343933	b0421	ispA	347945	348844	JW0374	phoA	402171	403586
b0326	yahL	344176	344991	b0422	xseB	348844	349086	JW0376	yaiC	404127	405242
b0327	yahM	345404	345649	b0423	thiI	349292	350740	JW0377	proC	405259	406068
b0328	yahN	345666	346337	b0424	yajL	350794	351384	JW0378	yaiI	406188	406646
b0329	yahO	346484	346759	b0425	panE	351347	352258	JW0379	aroL	406829	407353
b0330	prpR	346857	348443	b0426	yajQ	352426	352917	JW0380	yaiA	407403	407594
b0331	prpB	348682	349572	b0427	yajR	353045	354409	JW0381	aroM	407852	408529
b0333	prpC	350012	351181	b0428	cyoE	354558	355448	JW0382	yaiE	408601	408885
b0334	prpD	351215	352666	b0429	cyoD	355460	355789	JW0383	ykiA	409093	409374
b0335	prpE	352706	354592	b0430	cyoC	355789	356403	JW0384	rdgC	409532	410509
b0336	codB	354922	356181	b0431	cyoB	356393	358384	JW0385	mak	410568	411476
b0337	codA	356171	357454	b0432	cyoA	358406	359353	JW0386	araJ	411721	412989
b0338	cynR	357791	358690	b0433	ampG	359813	361288	JW0387	sbcC	413031	416177
b0339	cynT	358799	359458	b0434	yajG	361332	361910	JW0388	sbcD	416174	417376
b0340	cynS	359489	359959	b0435	bolA	362215	362532	JW0389	phoB	417566	418255
b0341	cynX	359992	361146	b0436	tig	362876	364174	JW0390	phoR	418313	419608
b0342	lacA	361249	361860	b0437	clpP	364420	365043	JW0391	brnQ	420015	421334
b0343	lacY	361926	363179	b0438	clpX	365169	366443	JW0393	malZ	422939	424756
b0344	lacZ	363231	366305	b0439	lon	366631	368985	JW0394	yajB	424761	425342
b0345	lacI	366428	367510	b0440	hupB	369194	369466	JW0395	queA	425435	426505
b0346	mhpR	367587	368420	b0441	ppiD	369658	371529	JW0396	tgt	426561	427688
b0347	mhpA	368611	370275	b0442	ybaV	371680	372051	JW0397	yajC	427711	428043
b0348	mhpB	370277	371221	b0443	ybaW	372145	372543	JW0398	secD	428104	429918
b0349	mhpC	371239	372105	b0444	ybaX	372595	373290	JW0399	secF	429929	430900
b0350	mhpD	372115	372924	b0445	ybaE	373355	375055	JW0400	yajD	431029	431376
b0351	mhpF	372921	373871	b0446	cof	375155	375973	JW0401	tsx	431553	432437
b0352	mhpE	373868	374881	b0447	ybaO	376126	376584	JW0403	ybaD	433426	433875
b0353	mhpT	375459	376670	b0448	mdlA	376614	378386	JW0404	ribD	433879	434982
b0354	yaiL	376772	377311	b0449	mdlB	378379	380160	JW0405	ribE	435071	435541
b0355	frmB	377535	378368	b0450	glnK	380341	380679	JW0406	nusB	435561	435980
b0356	frmA	378462	379571	b0451	amtB	380709	381995	JW0407	thiL	436058	437035
b0357	frmR	379606	379881	b0452	tesB	382044	382904	JW0408	pgpA	437013	437531
b0358	yaiO	380069	380842	b0453	ybaY	383122	383694	JW0409	yajO	437585	438559
b0360	insC-1	381351	381716	b0454	ybaZ	383725	384114	JW0410	dxs	438739	440601
b0361	insD-1	381674	382579	b0455	ffs	384191	384304	JW0411	ispA	440626	441525
b0363	yaiP	382739	383935	b0456	ybaA	384415	384768	JW0412	xseB	441525	441767
b0364	yaiS	384059	384616	b0457	ylaB	384810	386360	JW0413	thiI	441973	443421
b0365	tauA	385232	386194	b0458	ylaC	386524	386994	JW0415	panE	444028	444939
b0366	tauB	386207	386974	b0459	maa	387110	387661	JW0418	cyoE	447239	448129
b0367	tauC	386971	387798	b0460	hha	387833	388051	JW0419	cyoD	448141	448470
b0368	tauD	387795	388646	b0461	ybaJ	388077	388451	JW0420	cyoC	448470	449084
b0369	hemB	388753	389727	b0462	acrB	388997	392146	JW0421	cyoB	449074	451065
b0372	insF-2	391739	392605	b0463	acrA	392169	393362	JW0422	cyoA	451087	452034
b0373	insE-2	392602	392901	b0464	acrR	393504	394151	JW0423	ampG	452494	453969
b0375	iprA	394506	395129	b0465	kefA	394279	397641	JW0424	yajG	454013	454591
b0376	ampH	395130	396287	b0466	ybaM	397853	398014	JW0426	tig	455557	456855
b0377	sbmA	396639	397859	b0467	priC	398028	398555	JW0427	clpP	457101	457724
b0378	yaiW	397872	398966	b0468	ybaN	398625	399002	JW0428	clpX	457850	459124
b0379	yaiY	399025	399333	b0469	apt	399155	399706	JW0429	lon	459312	461666
b0380	yaiZ	399593	399805	b0470	dnaX	399835	401766	JW0430	hupB	461875	462147
b0381	ddlA	399829	400923	b0471	ybaB	401819	402148	JW0431	ppiD	462339	464210
b0382	iraP	401386	401646	b0472	recR	402148	402753	JW0432	ybaV	464361	464732
b0383	phoA	401747	403162	b0473	htpG	402863	404737	JW0433	ybaW	464826	465224
b0384	psiF	403281	403601	b0474	adk	404918	405562	JW0434	ybaX	465276	465971
b0385	dgcC	403703	404818	b0475	hemH	405798	406760	JW0435	ybaE	466036	467736
b0386	proC	404835	405644	b0476	aes	406757	407716	JW0436	cof	467836	468654
b0387	yaiI	405764	406222	b0477	gsk	407868	409172	JW0437	ybaO	468807	469265
b0388	aroL	406405	406929	b0478	ybaL	409305	410981	JW0438	mdlA	469295	471067
b0389	yaiA	406979	407170	b0479	fsr	411219	412439	JW0440	glnK	473022	473360
b0390	aroM	407428	408105	b0480	ushA	412657	414309	JW0441	amtB	473390	474676
b0391	ppnP	408177	408461	b0481	ybaK	414346	414825	JW0442	tesB	474725	475585
b0392	ykiA	408609	408950	b0482	ybaP	415029	415823	JW0443	ybaY	475803	476375
b0393	rdgC	409108	410019	b0483	ybaQ	415961	416302	JW0444	ybaZ	476406	476795
b0394	mak	410144	411052	b0484	copA	416618	419122	JW0445	ybaA	477491	479047
b0396	araJ	411297	412481	b0485	ybaS	419384	420316	JW0448	maa	480514	480732
b0397	sbcC	412607	415753	b0486	ybaT	420319	421611	JW0449	hha	480758	481132
b0398	sbcD	415750	416952	b0487	cueR	421736	422143	JW0450	ybaJ	481678	484827
b0399	phoB	417142	417831	b0488	ybbJ	422144	422599	JW0451	acrB	484850	486043
b0400	phoR	417889	419184	b0489	ybbK	422599	423516	JW0452	acrA	486185	486832
b0401	brnQ	419591	420910	b0490	ybbL	423662	424339	JW0453	acrR	486960	490322
b0402	proY	420986	422359	b0491	ybbM	424326	425105	JW0454	kefA	490534	490695
b0403	malZ	422518	424332	b0492	ybbN	425168	426022	JW0455	ybaM	490709	491236
b0404	acpH	424337	424918	b0493	ybbO	426083	426892	JW0456	priC	491306	491683
b0405	queA	425011	426081	b0494	tesA	426882	427508	JW0457	ybaN	491836	492387
b0406	tgt	426137	427264	b0495	ybbA	427476	428162	JW0458	apt	492516	494447
b0407	yajC	427287	427619	b0496	ybbP	428159	430573	JW0459	dnaX	494500	494829
b0408	secD	427647	429494	b0503	ybbB	430587	431681	JW0460	ybaB	494829	495434
b0409	secF	429505	430476	b0504	ybbS	431750	432676	JW0461	recR	495544	497418
b0410	yajD	430605	430952	b0505	allA	432906	433388	JW0462	htpG	497599	498243
b0411	tsx	431129	432013	b0506	allR	433466	434281	JW0463	adk	498479	499441
b0412	yajI	432312	432851	b0507	gcl	434371	436152	JW0464	hemH	499438	500397
b0413	nrdR	433002	433451	b0508	hyi	436165	436941	JW0465	aes	500549	501853
b0414	ribD	433455	434558	b0509	glxR	437041	437919	JW0466	gsk	501986	503662
b0415	ribE	434647	435117	b0510	ybbV	437951	438229	JW0467	ybaL	503900	505120
b0416	nusB	435137	435556	b0511	ybbW	438088	439542	JW0468	fsr	505338	506990
b0417	thiL	435634	436611	b0512	allB	439602	440963	JW0469	ushA	507027	507506
b0418	pgpA	436589	437107	b0513	ybbY	441020	442321	JW0470	ybaK	507710	508504
b0419	yajO	437161	438135	b0514	glxK	442343	443488	JW0471	ybaP	508588	508983
b0420	dxs	438315	440177	b0515	ylbA	443716	444501	JW0472	ybaQ	509299	511803
b0421	ispA	440202	441101	b0516	allC	444512	445747	JW0473	copA	512065	512997
b0422	xseB	441101	441343	b0517	allD	445769	446818	JW0474	ybaS	513000	514292
b0423	thiI	441549	442997	b0518	fdrA	447135	448802	JW0475	ybaT	514417	514824
b0424	yajL	443051	443641	b0519	ylbE	449070	450071	JW0476	cueR	514825	515283
b0425	panE	443604	444515	b0520	ylbF	450082	450897	JW0478	ybbK	516343	517020
b0426	yajQ	444683	445174	b0521	ybcF	450894	451787	JW0479	ybbL	517007	517786
b0427	yajR	445302	446666	b0522	purK	451982	453049	JW0482	ybbO	519563	520219
b0428	cyoE	446815	447705	b0523	purE	453046	453555	JW0483	tesA	520157	520843
b0429	cyoD	447717	448046	b0524	lpxH	453673	454395	JW0484	ybbA	520840	523254
b0430	cyoC	448046	448660	b0525	ppiB	454398	454892	JW0485	ybbP	523685	527965
b0431	cyoB	448650	450641	b0526	cysS	455066	456451	JW0486	rhsD	528005	528373
b0432	cyoA	450663	451610	b0527	ybcI	456487	457008	JW0487	ybbC	528373	529083
b0433	ampG	452070	453545	b0528	ybcJ	457116	457328	JW0488	ylbH	529064	529324
b0434	yajG	453589	454167	b0529	folD	457330	458196	JW0489	ybbD	529357	529554
b0435	bolA	454472	454789	b0530	sfmA	458667	459209	JW0491	ybbB	530556	531650
b0436	tig	455133	456431	b0531	sfmC	459429	460121	JW0492	ybbS	531719	532645
b0437	clpP	456677	457300	b0532	sfmD	460152	462755	JW0493	allA	532875	533357
b0438	clpX	457426	458700	b0533	sfmH	462797	463774	JW0494	allR	533435	534250
b0439	lon	458888	461242	b0534	sfmF	463785	464300	JW0495	gcl	534340	536121
b0440	hupB	461451	461723	b0535	fimZ	464303	464935	JW0496	hyi	536134	536910
b0441	ppiD	461915	463786	b0536	argU	465178	465254	JW0497	glxR	537010	537888
b0442	ybaV	463937	464308	b0566	envY	465548	466309	JW0498	ybbV	537920	538198
b0443	fadM	464402	464800	b0567	ybcH	466492	467382	JW0499	ybbW	538057	539511
b0444	queC	464852	465547	b0568	nfrA	467383	470355	JW0500	allB	539571	540932
b0445	ybaE	465612	467312	b0569	nfrB	470342	472579	JW0501	ybbY	540989	542290
b0446	cof	467412	468230	b0570	cusS	472729	474171	JW0502	glxK	542312	543457
b0447	decR	468383	468841	b0571	cusR	474161	474844	JW0503	ylbA	543685	544470
b0448	mdlA	468871	470643	b0572	cusC	475001	476374	JW0504	allC	544481	545716
b0449	mdlB	470636	472417	b0573	cusF	476532	476864	JW0505	allD	545738	546787
b0450	glnK	472598	472936	b0574	cusB	476880	478103	JW0506	fdrA	547104	548771
b0451	amtB	472966	474252	b0575	cusA	478115	481258	JW0507	ylbE_1	548781	550040
b0452	tesB	474301	475161	b0576	pheP	481360	482736	JW0508	ylbE_2	549039	550040
b0453	ybaY	475379	475951	b0583	entD	482975	483604	JW0509	ylbF	550051	550866
b0454	atl	475982	476371	b0584	fepA	483770	486010	JW0510	ybcF	550863	551756
b0455	ffs	476448	476561	b0585	fes	486331	487455	JW0511	purK	551951	553018
b0456	ybaA	476672	477025	b0586	entF	487673	491554	JW0512	purE	553015	553524
b0457	pdeB	477067	478617	b0587	fepE	491770	492903	JW0513	lpxH	553642	554364
b0458	ylaC	478781	479251	b0588	fepC	492900	493715	JW0514	ppiB	554367	554861
b0459	maa	479367	479918	b0589	fepG	493712	494704	JW0515	cysS	555035	556420
b0460	hha	480090	480308	b0590	fepD	494701	495705	JW0516	ybcI	556456	556977
b0461	tomB	480334	480708	b0591	ybdA	495816	497066	JW0518	folD	557299	558165
b0462	acrB	481254	484403	b0592	fepB	497070	498026	JW0519	sfmA	558636	559178
b0463	acrA	484426	485619	b0593	entC	498401	499576	JW0520	sfmC	559398	560090
b0464	acrR	485761	486408	b0594	entE	499586	501196	JW0521	sfmD	560121	562724
b0465	mscK	486536	489898	b0595	entB	501210	502067	JW0525	intD	565239	566252
b0466	ybaM	490110	490271	b0596	entA	502067	502813	JW0540	insH-2	2085698	2086714
b0467	priC	490285	490812	b0597	ybdB	502816	503229	JW0543	essD	567658	567873
b0468	ybaN	490882	491259	b0598	cstA	503410	505515	JW0544	ybcS	567873	568370
b0469	apt	491412	491963	b0599	ybdH	505905	506993	JW0546	borD	568860	569153
b0470	dnaX	492092	494023	b0600	ybdL	507102	508262	JW0548	ybcW	570140	570346
b0471	ybaB	494076	494405	b0601	ybdM	508263	508892	JW0549	nohB	571094	571639
b0472	recR	494405	495010	b0602	ybdN	508865	510085	JW0551	ybcY	572412	572996
b0473	htpG	495120	496994	b0603	ybdO	510232	511134	JW0552	ylcE	573135	573320
b0474	adk	497175	497819	b0604	dsbG	511343	512089	JW0553	appY	573941	574690
b0475	hemH	498055	499017	b0605	ahpC	512461	513024	JW0554	ompT	574940	575893
b0476	aes	499014	499973	b0606	ahpF	513269	514834	JW0555	envY	576407	577168
b0477	gsk	500125	501429	b0607	uspG	514955	515383	JW0556	ybcH	577351	578241
b0478	ybaL	501562	503238	b0608	ybdR	515604	516842	JW0557	nfrA	578242	581214
b0479	fsr	503476	504696	b0610	rnk	517073	517483	JW0558	nfrB	581201	583438
b0480	ushA	504914	506566	b0611	rna	517713	518519	JW0560	cusR	585020	585703
b0481	ybaK	506603	507082	b0612	citT	518633	520096	JW0561	cusC	585860	587233
b0482	ybaP	507286	508080	b0613	citG	520147	521025	JW0562	cusF	587391	587723
b0483	ybaQ	508218	508559	b0614	citX	521000	521551	JW0563	cusB	587739	588962
b0484	copA	508875	511379	b0615	citF	521555	523087	JW0564	cusA	588974	592117
b0485	glsA	511641	512573	b0616	citE	523098	524006	JW0565	pheP	592183	593595
b0486	ybaT	512576	513868	b0617	citD	524003	524299	JW0566	ybdG	593676	594923
b0487	cueR	513993	514400	b0618	citC	524314	525372	JW0567	nfnB	595031	595684
b0488	ybbJ	514401	514859	b0619	citA	525751	527409	JW0569	ybdJ	596211	596459
b0489	qmcA	514856	515773	b0620	citB	527378	528058	JW0570	ybdK	596525	597643
b0490	fetA	515919	516596	b0621	dcuC	528099	529484	JW0572	insL-2	598319	599437
b0491	fetB	516583	517362	b0621	dcuC	528099	529484	JW0576	fes	602997	604199
b0492	cnoX	517425	518279	b0621	dcuC	528099	529484	JW0577	ybdZ	604202	604420
b0493	ybbO	518340	519149	b0622	crcA	530073	530633	JW0578	entF	604417	608298
b0494	tesA	519139	519765	b0623	cspE	530808	531017	JW0579	fepE	608514	609647
b0495	ybbA	519733	520419	b0624	crcB	531071	531454	JW0580	fepC	609644	610459
b0496	ybbP	520416	522830	b0625	ybeH	531547	531774	JW0581	fepG	610456	611448
b0497	rhsD	523261	527541	b0626	ybeM	531771	532334	JW0582	fepD	611445	612449
b0498	ybbC	527581	527949	b0627	tatE	532463	532666	JW0583	ybdA	612560	613810
b0499	ylbH	527949	528659	b0628	lipA	532767	533732	JW0584	fepB	613814	614770
b0502	ylbG	529645	530016	b0629	ybeF	533941	534894	JW0585	entC	615145	616320
b0503	selU	530132	531226	b0630	lipB	535153	535794	JW0586	entE	616330	617940
b0504	allS	531295	532221	b0631	ybeD	535895	536158	JW0587	entB	617954	618811
b0505	allA	532451	532933	b0632	dacA	536268	537479	JW0588	entA	618811	619557
b0506	allR	533011	533826	b0633	rlpA	537618	538706	JW0589	ybdB	619560	619973
b0507	gcl	533916	535697	b0634	mrdB	538717	539829	JW0590	cstA	620154	622259
b0508	hyi	535710	536486	b0635	mrdA	539832	541733	JW0591	ybdD	622442	622639
b0509	glxR	536586	537464	b0636	ybeA	541764	542231	JW0592	ybdH	622649	623737
b0511	ybbW	537633	539087	b0637	ybeB	542235	542552	JW0593	ybdL	623846	625006
b0512	allB	539147	540508	b0638	cobC	542812	543423	JW0594	ybdM	625007	625636
b0513	ybbY	540565	541866	b0639	nadD	543447	544088	JW0595	ybdN	625609	626829
b0514	glxK	541888	543033	b0640	holA	544090	545121	JW0596	ybdO	626976	627878
b0515	allE	543261	544046	b0641	rlpB	545121	545702	JW0597	dsbG	628087	628833
b0516	allC	544057	545292	b0642	leuS	545717	548299	JW0598	ahpC	629205	629768
b0517	allD	545314	546363	b0643	ybeL	548534	549016	JW0599	ahpF	630013	631578
b0518	fdrA	546680	548347	b0644	ybeQ	549086	550063	JW0600	uspG	631699	632127
b0520	ylbF	549627	550442	b0645	ybeR	550227	550934	JW0601	ybdR	632348	633586
b0521	ybcF	550439	551332	b0646	djlB	550931	552358	JW0602	rnk	633817	634227
b0522	purK	551527	552594	b0647	ybeT	552368	552922	JW0603	rna	634457	635263
b0523	purE	552591	553100	b0648	ybeU	553024	553731	JW0604	citT	635377	636840
b0524	lpxH	553218	553940	b0649	djlC	553728	555179	JW0605	citG	636891	637769
b0525	ppiB	553943	554437	b0650	hscC	555239	556909	JW0606	citX	637744	638295
b0526	cysS	554611	555996	b0651	rihA	556993	557928	JW0608	citE	639842	640750
b0527	ybcI	556032	556553	b0652	gltL	558046	558771	JW0609	citD	640747	641043
b0528	ybcJ	556661	556873	b0653	gltK	558771	559445	JW0610	citC	641058	642116
b0529	folD	556875	557741	b0654	gltJ	559445	560185	JW0611	citA	642495	644153
b0530	sfmA	558212	558754	b0655	gltI	560355	561263	JW0612	citB	644122	644802
b0531	sfmC	558974	559666	b0657	lnt	561674	563212	JW0613	dcuC	644843	645250
b0532	sfmD	559697	562300	b0658	ybeX	563237	564115	JW0616	dcuC	645246	646228
b0533	sfmH	562336	563319	b0659	ybeY	564205	564672	JW0617	crcA	646817	647377
b0534	sfmF	563330	563845	b0660	ybeZ	564669	565748	JW0618	cspE	647552	647761
b0535	fimZ	563848	564480	b0661	miaB	565862	567286	JW0619	crcB	647815	648198
b0536	argU	564723	564799	b0662	ubiF	567432	568607	JW0620	ybeH	648291	648518
b0537	intD	564815	565978	b0664	glnX	568761	568835	JW0621	ybeM	648515	649078
b0539	exoD	566098	566361	b0665	glnV	568873	568947	JW0622	tatE	649207	649410
b0540	insE-3	566842	567141	b0666	metU	568995	569071	JW0623	lipA	649511	650476
b0541	insF-3	567138	568004	b0668	glnW	569087	569161	JW0624	ybeF	650685	651638
b0542	renD	567512	568247	b0670	glnU	569196	569270	JW0626	ybeD	652639	652902
b0543	emrE	568315	568647	b0672	leuW	569294	569378	JW0627	dacA	653012	654223
b0544	ybcK	568902	570428	b0673	metT	569388	569464	JW0628	rlpA	654362	655450
b0545	ybcL	570893	571444	b0674	asnB	569844	571508	JW0629	mrdB	655461	656573
b0546	ybcM	571454	572251	b0675	nagD	571905	572657	JW0630	mrdA	656576	658477
b0547	ybcN	572466	572921	b0676	nagC	572705	573925	JW0631	ybeA	658508	658975
b0548	ninE	572921	573091	b0677	nagA	573934	575082	JW0633	cobC	659556	660167
b0549	ybcO	573084	573374	b0678	nagB	575142	575942	JW0634	nadD	660191	660832
b0550	rusA	573371	573733	b0679	nagE	576275	578221	JW0635	holA	660834	661865
b0551	ybcQ	573956	574339	b0680	glnS	578424	580088	JW0636	rlpB	661865	662446
b0552	insH-2	574737	575753	b0681	ybfM	580665	582071	JW0637	leuS	662461	665043
b0553	nmpC	575158	575706	b0682	ybfN	582121	582447	JW0638	ybeL	665278	665760
b0554	essD	577398	577613	b0683	fur	582531	582977	JW0640	ybeR	666971	667678
b0555	rrrD	577613	578110	b0684	fldA	583266	583796	JW0641	djlB	667675	669102
b0556	rzpD	578107	578568	b0685	ybfE	583936	584229	JW0642	ybeT	669112	669666
b0557	borD	578600	578893	b0686	ybfF	584369	585133	JW0643	ybeU	669768	670475
b0558	ybcV	579184	579594	b0687	seqA	585318	585863	JW0644	djlC	670472	671923
b0559	ybcW	579880	580086	b0688	pgm	585889	587529	JW0645	hscC	671983	673653
b0560	nohD	580834	581379	b0689	ybfP	587743	588237	JW0646	rihA	673737	674672
b0561	tfaD	581534	582097	b0690	ybfG	588278	588688	JW0647	gltL	674790	675515
b0562	ybcY	582152	582806	b0691	ybfH	588719	588928	JW0648	gltK	675515	676189
b0563	tfaX	582875	583060	b0692	potE	589277	590596	JW0649	gltJ	676189	676929
b0564	appY	583681	584430	b0693	speF	590593	592791	JW0652	insH-3	1380609	1381625
b0565	ompT	584680	585633	b0694	kdpE	593387	594064	JW0654	lnt	679603	681141
b0566	envY	586147	586908	b0695	kdpD	594061	596745	JW0655	ybeX	681166	682044
b0567	ybcH	587091	587981	b0696	kdpC	596738	597310	JW0656	ybeY	682134	682601
b0568	nfrA	587982	590954	b0697	kdpB	597319	599367	JW0657	ybeZ	682598	683638
b0569	nfrB	590941	593178	b0698	kdpA	599390	601063	JW0658	miaB	683791	685215
b0570	cusS	593328	594770	b0699	ybfA	601465	601671	JW0659	ubiF	685361	686536
b0571	cusR	594760	595443	b0707	ybgA	601734	602243	JW0660	asnB	687773	689437
b0572	cusC	595600	596973	b0708	phr	602240	603658	JW0661	nagD	689834	690586
b0573	cusF	597131	597463	b0709	ybgH	603808	605289	JW0662	nagC	690634	691854
b0574	cusB	597479	598702	b0710	ybgI	605560	606303	JW0663	nagA	691863	693011
b0575	cusA	598714	601857	b0711	ybgJ	606326	606982	JW0664	nagB	693071	693871
b0576	pheP	601959	603335	b0712	ybgK	606976	607908	JW0665	nagE	694204	696150
b0577	ybdG	603416	604663	b0713	ybgL	607898	608632	JW0666	glnS	696353	698017
b0578	nfsB	604771	605424	b0714	nei	608668	609459	JW0667	ybfM	698594	700000
b0579	ybdF	605518	605886	b0715	abrB	609456	610502	JW0668	ybfN	700050	700376
b0580	ybdJ	605951	606199	b0716	ybgO	610654	611715	JW0669	fur	700460	700906
b0581	ybdK	606265	607383	b0717	ybgP	611712	612440	JW0671	fldA	701195	701725
b0582	insL-2	608065	609177	b0718	ybgQ	612455	614902	JW0673	ybfF	702298	703062
b0583	entD	609459	610079	b0719	ybgD	614962	615528	JW0674	seqA	703247	703792
b0584	fepA	610254	612494	b0720	gltA	615918	617201	JW0675	pgm	703818	705458
b0585	fes	612737	613939	b0721	sdhC	617910	618299	JW0676	ybfP	705672	706166
b0586	entF	614157	618038	b0722	sdhD	618293	618640	JW0679	potE	707206	708525
b0587	fepE	618254	619387	b0723	sdhA	618640	620406	JW0680	speF	708522	710720
b0588	fepC	619384	620199	b0724	sdhB	620422	621138	JW0683	kdpD	711990	714674
b0589	fepG	620196	621188	b0726	sucA	621439	624240	JW0684	kdpC	714667	715239
b0590	fepD	621185	622189	b0727	sucB	624255	625472	JW0685	kdpB	715248	717296
b0591	entS	622300	623550	b0728	sucC	625747	626913	JW0686	kdpA	717319	718992
b0592	fepB	623554	624510	b0729	sucD	626913	627782	JW0687	kdpF	718992	719081
b0593	entC	624885	626060	b0730	mngR	627886	628608	JW0688	ybfA	719394	719600
b0594	entE	626070	627680	b0731	mngA	628717	630693	JW0689	rhsC	719843	724036
b0595	entB	627694	628551	b0732	mngB	630711	633344	JW0691	ybfB	724036	724362
b0596	entA	628551	629297	b0733	cydA	634191	635759	JW0692	ybfO	724480	725913
b0597	entH	629300	629713	b0734	cydB	635775	636914	JW0693	ybfC	725910	726479
b0598	cstA	629894	631999	b0735	ybgE	637042	637335	JW0694	ybfQ	726705	726959
b0599	hcxA	632389	633477	b0736	ybgC	637485	637889	JW0695	ybfL	727160	727846
b0600	ybdL	633586	634746	b0737	tolQ	637886	638578	JW0697	ybgA	727994	728503
b0601	ybdM	634747	635376	b0738	tolR	638582	639010	JW0698	phr	728500	729918
b0602	ybdN	635349	636569	b0739	tolA	639075	640340	JW0699	ybgH	730068	731549
b0603	ybdO	636716	637618	b0740	tolB	640473	641765	JW0700	ybgI	731820	732563
b0604	dsbG	637827	638573	b0741	pal	641800	642321	JW0701	ybgJ	732586	733242
b0605	ahpC	638945	639508	b0742	ybgF	642331	643122	JW0702	ybgK	733236	734168
b0606	ahpF	639753	641318	b0743	lysT	643287	643362	JW0703	ybgL	734158	734892
b0607	uspG	641439	641867	b0744	valT	643498	643573	JW0704	nei	734928	735719
b0608	ybdR	642088	643326	b0745	lysW	643576	643651	JW0707	ybgP	737972	738700
b0610	rnk	643557	643967	b0746	valZ	643801	643876	JW0709	ybgD	741222	741788
b0611	rna	644197	645003	b0747	lysY	643880	643955	JW0710	gltA	742178	743461
b0612	citT	645117	646580	b0748	lysZ	644102	644177	JW0711	sdhC	744155	744559
b0613	citG	646631	647509	b0749	lysQ	644310	644385	JW0712	sdhD	744553	744900
b0614	citX	647484	648035	b0750	nadA	644818	645861	JW0713	sdhA	744900	746666
b0615	citF	648039	649571	b0751	pnuC	645899	646618	JW0714	sdhB	746682	747398
b0616	citE	649582	650490	b0752	zitB	646615	647556	JW0715	sucA	747699	750500
b0617	citD	650487	650783	b0753	ybgS	647670	648050	JW0716	sucB	750515	751732
b0618	citC	650798	651856	b0754	aroG	648366	649418	JW0717	sucC	752007	753173
b0619	dpiB	652235	653893	b0755	gpmA	649576	650328	JW0718	sucD	753173	754042
b0620	dpiA	653862	654542	b0756	galM	650530	651570	JW0719	mngR	754146	754868
b0621	dcuC	654583	655968	b0757	galK	651564	652712	JW0720	mngA	755037	756953
b0621	dcuC	654583	655968	b0758	galT	652716	653762	JW0721	mngB	756971	759604
b0621	dcuC	654583	655968	b0759	galE	653772	654788	JW0722	cydA	760451	762019
b0622	pagP	656557	657117	b0760	modF	655049	656521	JW0723	cydB	762035	763174
b0623	cspE	657292	657501	b0761	modE	656589	657377	JW0724	ybgT	763189	763302
b0624	crcB	657555	657938	b0762	ybhT	657506	657655	JW0725	ybgE	763302	763595
b0627	tatE	658947	659150	b0763	modA	657822	658595	JW0726	ybgC	763745	764149
b0628	lipA	659251	660216	b0764	modB	658595	659284	JW0727	tolQ	764155	764838
b0629	ybeF	660425	661378	b0765	modC	659287	660345	JW0728	tolR	764842	765270
b0630	lipB	661637	662278	b0766	ybhA	660346	661164	JW0729	tolA	765335	766600
b0631	ybeD	662379	662642	b0767	ybhE	661319	662314	JW0731	pal	768060	768581
b0632	dacA	662752	663963	b0768	ybhD	662355	663371	JW0732	ybgF	768591	769382
b0633	rlpA	664102	665190	b0769	ybhH	663492	664544	JW0733	nadA	771078	772121
b0634	mrdB	665201	666313	b0770	ybhI	664620	666053	JW0734	pnuC	772159	772878
b0635	mrdA	666316	668217	b0771	ybhJ	666236	668497	JW0735	zitB	772875	773816
b0636	rlmH	668248	668715	b0772	ybhC	668731	670014	JW0736	ybgS	773930	774310
b0637	rsfS	668719	669036	b0773	ybhB	670166	670642	JW0737	aroG	774626	775678
b0638	cobC	669296	669907	b0774	bioA	670701	671990	JW0738	gpmA	775836	776588
b0639	nadD	669931	670572	b0775	bioB	672077	673117	JW0739	galM	776790	777830
b0640	holA	670574	671605	b0776	bioF	673114	674268	JW0740	galK	777824	778972
b0641	lptE	671605	672186	b0777	bioC	674255	675010	JW0741	galT	778976	780022
b0642	leuS	672201	674783	b0778	bioD	675003	675680	JW0742	galE	780032	781048
b0643	ybeL	675018	675500	b0779	uvrB	676259	678280	JW0743	modF	781309	782781
b0644	ybeQ	675570	676547	b0780	ybhK	678472	679380	JW0744	modE	782849	783637
b0645	ybeR	676711	677418	b0781	moaA	679777	680766	JW0746	modA	784082	784855
b0646	djlB	677415	678842	b0782	moaB	680788	681300	JW0747	modB	784855	785544
b0647	ybeT	678852	679406	b0783	moaC	681303	681788	JW0748	modC	785547	786605
b0648	ybeU	679508	680215	b0784	moaD	681781	682026	JW0749	ybhA	786606	787424
b0649	djlC	680212	681663	b0785	moaE	682028	682480	JW0750	ybhE	787579	788574
b0650	hscC	681723	683393	b0786	ybhL	682617	683321	JW0752	ybhH	789752	790804
b0651	rihA	683477	684412	b0787	ybhM	683526	684239	JW0753	ybhI	790880	792313
b0652	gltL	684530	685255	b0788	ybhN	684275	685231	JW0755	ybhC	794991	796274
b0653	gltK	685255	685929	b0789	ybhO	685231	686472	JW0756	ybhB	796426	796902
b0654	gltJ	685929	686669	b0790	ybhP	686469	687230	JW0757	bioA	796961	798193
b0655	gltI	686839	687747	b0791	ybhQ	687363	687773	JW0758	bioB	798337	799377
b0656	insH-3	687997	689013	b0792	ybhR	687735	688841	JW0759	bioF	799374	800528
b0657	lnt	689343	690881	b0793	ybhS	688852	689985	JW0760	bioC	800515	801270
b0658	ybeX	690906	691784	b0794	ybhF	689978	691714	JW0761	bioD	801263	801940
b0659	ybeY	691874	692341	b0795	ybhG	691707	692705	JW0762	uvrB	802519	804540
b0660	ybeZ	692338	693378	b0796	ybiH	692705	693376	JW0763	ybhK	804732	805640
b0661	miaB	693531	694955	b0797	rhlE	693605	694969	JW0764	moaA	806037	807026
b0662	ubiF	695101	696276	b0798	ybiA	695201	695683	JW0765	moaB	807048	807560
b0664	glnX	696430	696504	b0799	dinG	695803	697953	JW0766	moaC	807563	808048
b0665	glnV	696542	696616	b0800	ybiB	697981	698943	JW0767	moaD	808041	808286
b0666	metU	696664	696740	b0801	ybiC	699084	700169	JW0768	moaE	808288	808740
b0668	glnW	696756	696830	b0802	ybiJ	700398	700658	JW0769	ybhL	808877	809581
b0670	glnU	696865	696939	b0803	ybiI	700923	701189	JW0770	ybhM	809786	810499
b0672	leuW	696963	697047	b0804	ybiX	701263	701940	JW0771	ybhN	810535	811491
b0673	metT	697057	697133	b0805	fiu	701982	704264	JW0772	ybhO	811491	812732
b0674	asnB	697513	699177	b0806	ybiM	704529	704789	JW0773	ybhP	812729	813490
b0675	umpH	699574	700326	b0807	ybiN	705065	705991	JW0774	ybhQ	813623	814033
b0676	nagC	700374	701594	b0808	ybiO	705988	708213	JW0777	ybhS	815112	816245
b0677	nagA	701603	702751	b0809	glnQ	708474	709196	JW0779	ybhG	817967	818965
b0678	nagB	702811	703611	b0810	glnP	709193	709852	JW0780	ybiH	818965	819636
b0679	nagE	703944	705890	b0811	glnH	709991	710737	JW0781	rhlE	819865	821229
b0680	glnS	706093	707757	b0812	dps	711141	711644	JW0783	ybiA	821461	821943
b0681	chiP	708334	709740	b0813	rhtA	711943	712830	JW0784	dinG	822063	824213
b0682	chiQ	709790	710116	b0814	ompX	713183	713698	JW0785	ybiB	824241	825203
b0683	fur	710200	710646	b0815	ybiP	713747	715330	JW0786	ybiC	825344	826429
b0684	fldA	710935	711465	b0816	yliL	715404	715673	JW0787	ybiJ	826658	826918
b0685	ybfE	711605	711898	b0817	mntR	715916	716383	JW0788	ybiI	827183	827449
b0686	ybfF	712038	712802	b0818	ybiR	716380	717498	JW0790	fiu	828242	830524
b0687	seqA	712987	713532	b0819	ybiS	717557	718477	JW0794	glnQ	834734	835456
b0688	pgm	713558	715198	b0820	ybiT	718696	720288	JW0795	glnP	835453	836112
b0689	ybfP	715412	715906	b0821	ybiU	720529	721794	JW0796	glnH	836251	836997
b0691	ybfG	715947	716597	b0822	ybiV	721946	722761	JW0797	dps	837401	837904
b0692	potE	716946	718265	b0823	ybiW	722907	725339	JW0798	rhtA	838203	839090
b0693	speF	718262	720460	b0824	ybiY	725345	726271	JW0799	ompX	839443	839958
b0694	kdpE	721056	721733	b0825	fsaA	726375	727037	JW0800	ybiP	840007	841590
b0695	kdpD	721730	724414	b0826	moeB	727113	727862	JW0801	mntR	842176	842643
b0696	kdpC	724407	724979	b0827	moeA	727862	729097	JW0802	ybiR	842640	843758
b0697	kdpB	724988	727036	b0828	iaaA	729301	730266	JW0803	ybiS	843817	844737
b0698	kdpA	727059	728732	b0829	yliA	730286	732124	JW0804	ybiT	844956	846548
b0699	ybfA	729134	729340	b0830	yliB	732144	733682	JW0805	ybiU	846789	848054
b0700	rhsC	729583	733776	b0831	yliC	733700	734620	JW0806	ybiV	848206	849021
b0702	ybfB	733776	734102	b0832	yliD	734623	735534	JW0807	ybiW	849167	851599
b0703	ybfO	734220	735653	b0833	yliE	735712	738060	JW0808	ybiY	851605	852504
b0704	ybfC	735650	736219	b0834	yliF	738068	739396	JW0810	moeB	853373	854122
b0705	ybfL	736900	737961	b0835	yliG	739443	740768	JW0811	moeA	854122	855357
b0706	ybfD	738092	738853	b0836	yliH	740981	741364	JW0812	iaaA	855561	856526
b0707	ybgA	739001	739510	b0837	yliI	741475	742590	JW0815	yliC	859959	860879
b0708	phr	739507	740925	b0838	yliJ	742587	743213	JW0816	yliD	860882	861793
b0709	dtpD	741075	742556	b0839	dacC	743460	744662	JW0817	yliE	862022	864319
b0710	ybgI	742827	743570	b0840	deoR	744709	745467	JW0818	yliF	864327	865655
b0711	pxpB	743593	744249	b0841	ybjG	745525	746121	JW0819	yliG	865702	867027
b0712	pxpC	744243	745175	b0842	cmr	746406	747638	JW0820	yliH	867240	867623
b0713	pxpA	745165	745899	b0843	ybjH	747679	747963	JW0821	yliI	867734	868849
b0714	nei	745935	746726	b0844	ybjI	748049	748864	JW0822	yliJ	868846	869472
b0715	abrB	746723	747769	b0845	ybjJ	748864	750072	JW0823	dacC	869710	870921
b0716	ybgO	747921	748982	b0846	ybjK	750156	750692	JW0824	deoR	870968	871726
b0717	ybgP	748979	749707	b0847	ybjL	750867	752552	JW0826	cmr	872665	873897
b0718	ybgQ	749722	752169	b0848	ybjM	752822	753199	JW0827	ybjH	873938	874216
b0719	ybgD	752229	752795	b0849	grxA	753229	753486	JW0829	ybjJ	875123	876331
b0720	gltA	753185	754468	b0850	ybjC	753646	753933	JW0831	ybjL	877126	878811
b0721	sdhC	755177	755566	b0851	nfsA	753917	754639	JW0832	ybjM	879081	879458
b0722	sdhD	755560	755907	b0852	rimK	754700	755602	JW0833	grxA	879488	879745
b0723	sdhA	755907	757673	b0853	ybjN	755690	756166	JW0834	ybjC	879905	880192
b0724	sdhB	757689	758405	b0854	potF	756517	757629	JW0835	nfsA	880176	880898
b0726	sucA	758706	761507	b0855	potG	757724	758857	JW0836	rimK	880959	881861
b0727	sucB	761522	762739	b0856	potH	758867	759820	JW0837	ybjN	881949	882425
b0728	sucC	763014	764180	b0857	potI	759817	760662	JW0838	potF	882776	883888
b0729	sucD	764180	765049	b0858	ybjO	760722	761210	JW0840	potH	885126	886079
b0730	mngR	765153	765875	b0859	rumB	761251	762378	JW0841	potI	886076	886921
b0731	mngA	765984	767960	b0860	artJ	762577	763308	JW0842	ybjO	886981	887469
b0732	mngB	767978	770611	b0861	artM	763599	764267	JW0843	rumB	887510	888637
b0733	cydA	771458	773026	b0862	artQ	764267	764983	JW0844	artJ	888836	889567
b0734	cydB	773042	774181	b0863	artI	764990	765721	JW0845	artM	889858	890526
b0735	ybgE	774309	774602	b0864	artP	765739	766467	JW0846	artQ	890526	891242
b0736	ybgC	774752	775156	b0865	ybjP	766685	767200	JW0847	artI	891249	891980
b0737	tolQ	775153	775845	b0866	ybjQ	767326	767649	JW0848	artP	891998	892798
b0738	tolR	775849	776277	b0867	ybjR	767646	768476	JW0849	ybjP	892944	893459
b0739	tolA	776342	777607	b0868	ybjS	768473	769486	JW0850	ybjQ	893585	893908
b0740	tolB	777740	779032	b0869	ybjT	769585	771015	JW0851	ybjR	893905	894735
b0741	pal	779067	779588	b0870	ltaE	771026	772027	JW0854	ltaE	897285	898286
b0742	cpoB	779598	780389	b0871	poxB	772064	773782	JW0855	poxB	898323	900041
b0743	lysT	780554	780629	b0872	hcr	773915	774883	JW0857	hcp	901154	902806
b0744	valT	780765	780840	b0873	hcp	774895	776547	JW0858	ybjE	902950	903849
b0745	lysW	780843	780918	b0874	ybjE	776691	777590	JW0859	aqpZ	904344	905048
b0746	valZ	781068	781143	b0875	aqpZ	778085	778780	JW0860	ybjD	905465	907123
b0747	lysY	781147	781222	b0876	ybjD	779206	780864	JW0861	ybjX	907120	908112
b0748	lysZ	781369	781444	b0877	ybjX	780861	781853	JW0862	macA	908245	909342
b0749	lysQ	781577	781652	b0878	macA	781968	783083	JW0863	macB	909339	911285
b0750	nadA	782085	783128	b0879	macB	783080	785026	JW0864	cspD	911358	911582
b0751	pnuC	783166	783885	b0880	cspD	785099	785323	JW0865	clpS	911905	912225
b0752	zitB	783882	784823	b0881	clpS	785646	785966	JW0866	clpA	912256	914532
b0753	ybgS	784937	785317	b0882	clpA	785997	788273	JW0867	infA	915217	915435
b0754	aroG	785633	786685	b0883	serW	788617	788704	JW0868	aat	915720	916424
b0755	gpmA	786843	787595	b0884	infA	788958	789176	JW0869	cydC	916466	918187
b0756	galM	787797	788837	b0885	aat	789461	790165	JW0870	cydD	918188	919954
b0757	galK	788831	789979	b0886	cydC	790207	791928	JW0871	trxB	920077	921042
b0758	galT	789983	791029	b0887	cydD	791929	793695	JW0872	lrp	921587	922081
b0759	galE	791039	792055	b0888	trxB	793818	794783	JW0873	ftsK	922216	926205
b0760	modF	792316	793788	b0889	lrp	795328	795822	JW0874	lolA	926361	926975
b0761	modE	793856	794644	b0890	ftsK	795957	799946	JW0875	ycaJ	926986	928329
b0762	acrZ	794773	794922	b0891	lolA	800102	800716	JW0876	serS	928420	929712
b0763	modA	795089	795862	b0892	ycaJ	800727	802070	JW0878	dmsB	932406	933023
b0764	modB	795862	796551	b0893	serS	802161	803453	JW0879	dmsC	933025	933888
b0765	modC	796554	797612	b0894	dmsA	803692	806136	JW0880	ycaC	933923	934549
b0766	ybhA	797613	798431	b0895	dmsB	806147	806764	JW0881	ycaD	934863	936011
b0767	pgl	798586	799581	b0896	dmsC	806766	807629	JW0883	ycaN	937652	938560
b0768	ybhD	799622	800575	b0897	ycaC	807664	808290	JW0884	ycaK	938660	939250
b0769	ybhH	800759	801811	b0898	ycaD	808604	809752	JW0885	pflA	939332	940072
b0770	ybhI	801887	803320	b0899	ycaM	809962	811392	JW0886	pflB	940264	942546
b0771	ybhJ	803503	805764	b0900	ycaN	811393	812301	JW0887	focA	942601	943458
b0772	ybhC	805998	807281	b0901	ycaK	812401	812991	JW0888	ycaO	943864	945624
b0773	ybhB	807433	807909	b0902	pflA	813073	813813	JW0889	ycaP	945754	946446
b0774	bioA	807968	809257	b0903	pflB	814005	816287	JW0890	serC	946645	947733
b0775	bioB	809344	810384	b0904	focA	816342	817199	JW0891	aroA	947804	949087
b0776	bioF	810381	811535	b0905	ycaO	817605	819365	JW0892	ycaL	949256	950020
b0777	bioC	811522	812277	b0906	ycaP	819495	820187	JW0893	cmk	950193	950876
b0778	bioD	812270	812947	b0907	serC	820386	821474	JW0894	rpsA	950987	952660
b0779	uvrB	813526	815547	b0908	aroA	821545	822828	JW0895	ihfB	952820	953104
b0780	ybhK	815739	816647	b0909	ycaL	822997	823761	JW0897	msbA	955613	957361
b0781	moaA	817044	818033	b0910	cmk	823934	824617	JW0898	lpxK	957358	958344
b0782	moaB	818055	818567	b0911	rpsA	824728	826401	JW0899	ycaQ	958381	959613
b0783	moaC	818570	819055	b0912	ihfB	826561	826845	JW0900	ycaR	959665	959847
b0784	moaD	819048	819293	b0913	ycaI	827053	829317	JW0901	kdsB	959844	960590
b0785	moaE	819295	819747	b0914	msbA	829354	831102	JW0902	ycbJ	960744	961637
b0786	ybhL	819884	820588	b0915	lpxK	831099	832085	JW0903	ycbC	961614	962393
b0787	ybhM	820793	821506	b0916	ycaQ	832122	833354	JW0904	smtA	962529	963314
b0788	ybhN	821542	822498	b0917	ycaR	833406	833588	JW0905	mukF	963311	964633
b0789	clsB	822498	823739	b0918	kdsB	833585	834331	JW0906	mukE	964641	965318
b0790	ybhP	823736	824497	b0919	ycbJ	834485	835378	JW0907	mukB	965318	969778
b0791	ybhQ	824630	825040	b0920	ycbC	835355	836134	JW0908	ycbB	970039	971886
b0792	ybhR	825002	826108	b0921	smtA	836270	837055	JW0909	ycbK	972067	972615
b0793	ybhS	826119	827252	b0922	mukF	837052	838374	JW0910	ycbL	972642	973289
b0794	ybhF	827245	828981	b0923	mukE	838382	839059	JW0911	aspC	973511	974701
b0795	ybhG	828974	829972	b0924	mukB	839059	843519	JW0912	ompF	974886	975974
b0796	cecR	829972	830643	b0925	ycbB	843780	845627	JW0913	asnS	976577	977977
b0797	rhlE	830872	832236	b0926	ycbK	845808	846356	JW0914	pncB	978146	979348
b0798	ybiA	832468	832950	b0927	ycbL	846383	847030	JW0915	pepN	979614	982226
b0799	dinG	833070	835220	b0928	aspC	847252	848442	JW0916	ssuB	982269	983036
b0800	ybiB	835248	836210	b0929	ompF	848627	849715	JW0918	ssuD	983835	984980
b0801	hcxB	836351	837436	b0930	asnS	850318	851718	JW0919	ssuA	984977	985936
b0802	ybiJ	837665	837925	b0931	pncB	851887	853089	JW0920	ssuE	985929	986504
b0803	ybiI	838190	838456	b0932	pepN	853355	855967	JW0922	ycbR	987482	988183
b0804	ybiX	838530	839207	b0933	ssuB	856010	856777	JW0923	ycbS	988208	990808
b0805	fiu	839249	841531	b0934	ssuC	856774	857565	JW0924	ycbT	990799	991869
b0806	mcbA	841796	842056	b0935	ssuD	857576	858721	JW0925	ycbU	991881	992423
b0807	rlmF	842332	843258	b0936	ssuA	858718	859677	JW0928	pyrD	993760	994770
b0808	ybiO	843255	845480	b0937	ssuE	859670	860245	JW0931	ycbY	996836	998944
b0809	glnQ	845741	846463	b0938	ycbQ	860601	861140	JW0932	uup	998956	1000863
b0810	glnP	846460	847119	b0939	ycbR	861223	861924	JW0933	pqiA	1000993	1002246
b0811	glnH	847258	848004	b0940	ycbS	861949	864549	JW0934	pqiB	1002251	1003891
b0812	dps	848408	848911	b0941	ycbT	864540	865610	JW0936	rmf	1004707	1004874
b0813	rhtA	849210	850097	b0942	ycbU	865622	866164	JW0937	fabA	1004944	1005570
b0814	ompX	850450	850965	b0943	ycbV	866172	866687	JW0938	ycbZ	1005531	1007291
b0815	opgE	851014	852597	b0944	ycbF	866680	867390	JW0939	ycbG	1007477	1007929
b0817	mntR	853183	853650	b0945	pyrD	867501	868511	JW0940	ompA	1008005	1009045
b0818	ybiR	853647	854765	b0946	ycbW	868685	869227	JW0941	sulA	1009402	1009917
b0819	ldtB	854824	855744	b0947	ycbX	869224	870333	JW0942	yccR	1010130	1010759
b0820	ybiT	855963	857555	b0948	ycbY	870577	872685	JW0944	yccF	1012894	1013340
b0821	ybiU	857796	859061	b0949	uup	872697	874604	JW0945	helD	1013463	1015517
b0822	ybiV	859213	860028	b0950	pqiA	874734	875987	JW0947	yccT	1016103	1016446
b0823	ybiW	860174	862606	b0951	pqiB	875992	877632	JW0952	yccK	1020667	1020996
b0824	ybiY	862612	863511	b0952	ymbA	877644	878192	JW0953	yccA	1021087	1021746
b0825	fsaA	863642	864304	b0953	rmf	878448	878615	JW0954	hyaA	1022467	1023585
b0826	moeB	864380	865129	b0954	fabA	878685	879203	JW0955	hyaB	1023582	1025375
b0827	moeA	865129	866364	b0955	ycbZ	879272	881032	JW0956	hyaC	1025394	1026101
b0828	iaaA	866568	867533	b0956	ycbG	881218	881670	JW0957	hyaD	1026098	1026685
b0829	gsiA	867520	869391	b0957	ompA	881746	882786	JW0958	hyaE	1026682	1027080
b0830	gsiB	869411	870949	b0958	sulA	883143	883652	JW0959	hyaF	1027077	1027934
b0831	gsiC	870967	871887	b0959	yccR	883871	884500	JW0960	appC	1028068	1029612
b0832	gsiD	871890	872801	b0960	yccS	884463	886616	JW0961	appB	1029624	1030760
b0833	pdeI	872979	875327	b0961	yccF	886635	887081	JW0963	appA	1030945	1032243
b0834	dgcI	875335	876663	b0962	helD	887204	889258	JW0964	yccC	1032358	1034538
b0835	rimO	876710	878035	b0963	mgsA	889290	889748	JW0966	yccZ	1034992	1036131
b0836	bssR	878248	878631	b0964	yccT	889844	890506	JW0967	ymcA	1036177	1038273
b0837	yliI	878742	879857	b0965	yccU	890679	891092	JW0968	ymcB	1038273	1039019
b0838	gstB	879854	880480	b0966	yccV	891137	891454	JW0969	ymcC	1039016	1039660
b0839	dacC	880727	881929	b0967	yccW	891512	892615	JW0971	insA-4	1040161	1040436
b0840	deoR	881976	882734	b0968	yccX	892797	893075	JW0972	insB-4	1040355	1040858
b0841	ybjG	882792	883388	b0969	yccK	893072	893401	JW0974	cspG	1041789	1042001
b0842	mdfA	883673	884905	b0970	yccA	893492	894151	JW0975	ymcE	1042175	1042405
b0843	ybjH	884946	885230	b0971	serT	894358	894445	JW0976	gnsA	1042395	1042568
b0844	ybjI	885316	886131	b0972	hyaA	894872	895990	JW0977	yccM	1042617	1043690
b0845	ybjJ	886131	887339	b0973	hyaB	895987	897780	JW0979	torT	1046589	1047617
b0846	rcdA	887423	887959	b0974	hyaC	897799	898506	JW0980	torR	1047590	1048282
b0847	ybjL	888134	889819	b0975	hyaD	898503	899090	JW0981	torC	1048412	1049584
b0848	ybjM	890089	890466	b0976	hyaE	899087	899485	JW0982	torA	1049584	1052130
b0849	grxA	890496	890753	b0977	hyaF	899482	900339	JW0983	torD	1052127	1052726
b0850	ybjC	890913	891200	b0978	appC	900473	902017	JW0984	cbpM	1052878	1053183
b0851	nfsA	891184	891906	b0979	appB	902029	903165	JW0985	cbpA	1053183	1054076
b0852	rimK	891967	892869	b0980	appA	903350	904648	JW0986	yccE	1054364	1055620
b0853	ybjN	892957	893433	b0989	cspH	905180	905392	JW0987	agp	1055913	1057154
b0854	potF	893784	894896	b0990	cspG	905678	905890	JW0988	yccJ	1057192	1057419
b0855	potG	894991	896124	b0991	ymcE	906064	906294	JW0989	wrbA	1057440	1058036
b0856	potH	896134	897087	b0992	yccM	906506	907579	JW0993	ycdI	1060693	1061283
b0857	potI	897084	897929	b0993	torS	907651	910395	JW0994	rarA	1061293	1062093
b0858	ybjO	897989	898477	b0994	torT	910478	911506	JW0995	ycdK	1062101	1062487
b0859	rlmC	898518	899645	b0995	torR	911479	912171	JW0997	ycdM	1063191	1064285
b0860	artJ	899844	900575	b0996	torC	912301	913473	JW0998	ycdC	1065248	1069210
b0861	artM	900866	901534	b0997	torA	913473	916019	JW0999	putA	1069322	1069474
b0862	artQ	901534	902250	b0998	torD	916016	916615	JW1001	putP	1069633	1071141
b0863	artI	902257	902988	b0999	cbpM	916767	917072	JW1002	ycdN_2	1071794	1072513
b0864	artP	903006	903734	b1000	cbpA	917072	917992	JW1003	ycdO	1072571	1073698
b0865	ybjP	903952	904467	b1001	yccE	918253	919509	JW1004	ycdB	1073704	1074975
b0866	ybjQ	904593	904916	b1002	agp	919802	921043	JW1005	phoH	1075320	1076384
b0867	amiD	904913	905743	b1003	yccJ	921081	921308	JW1006	ycdP	1076434	1076847
b0868	ybjS	905740	906753	b1004	wrbA	921329	921925	JW1007	ycdQ	1076849	1078174
b0869	ybjT	906852	908282	b1006	ycdG	922728	924056	JW1010	ycdS	1080194	1081504
b0870	ltaE	908293	909294	b1007	ycdH	924077	924571	JW1031	ymdA	1082807	1083118
b0871	poxB	909331	911049	b1008	ycdI	924582	925172	JW1032	ymdB	1083213	1083746
b0872	hcr	911182	912150	b1009	rarA	925182	925982	JW1034	mdoC	1085177	1086334
b0873	hcp	912162	913814	b1010	ycdK	925990	926376	JW1035	mdoG	1086710	1088263
b0874	lysO	913958	914857	b1011	ycdL	926388	927080	JW1037	mdoH	1088286	1090799
b0875	aqpZ	915352	916047	b1012	ycdM	927080	928228	JW1039	msyB	1091200	1091574
b0876	ybjD	916473	918131	b1013	ycdC	928459	929097	JW1040	mdtG	1091657	1092883
b0877	ybjX	918128	919120	b1014	putA	929137	933099	JW1041	lpxL	1093055	1093975
b0878	macA	919235	920350	b1015	putP	933522	935030	JW1042	yceA	1094200	1095252
b0879	macB	920347	922293	b1016	ycdN	935573	935683	JW1043	yceI	1095294	1095869
b0880	cspD	922366	922590	b1017	ycdN	935671	936402	JW1044	yceJ	1095873	1096439
b0881	clpS	922913	923233	b1018	ycdO	936460	937587	JW1045	yceO	1096700	1096840
b0882	clpA	923264	925540	b1019	ycdB	937593	938864	JW1046	solA	1096861	1097979
b0883	serW	925884	925971	b1020	phoH	939209	940273	JW1048	dinI	1098635	1098880
b0884	infA	926225	926443	b1032	serX	940566	940653	JW1049	pyrC	1098954	1100000
b0885	aat	926728	927432	b1033	ycdW	940887	941825	JW1050	yceB	1100106	1100666
b0886	cydC	927474	929195	b1034	ycdX	941880	942617	JW1051	grxB	1100800	1101447
b0887	cydD	929196	930962	b1035	ycdY	942641	943195	JW1052	mdtH	1101511	1102719
b0888	trxB	931085	932050	b1036	ycdZ	943297	943788	JW1053	rimJ	1102955	1103539
b0889	lrp	932595	933089	b1037	csgG	943852	944685	JW1054	yceH	1103550	1104197
b0890	ftsK	933224	937213	b1038	csgF	944712	945128	JW1055	mviM	1104199	1105122
b0891	lolA	937372	937983	b1039	csgE	945153	945542	JW1056	mviN	1105232	1106767
b0892	rarA	937994	939337	b1040	csgD	945547	946197	JW1057	flgN	1106807	1107223
b0893	serS	939428	940720	b1041	csgB	946952	947407	JW1058	flgM	1107228	1107521
b0894	dmsA	940959	943403	b1042	csgA	947448	947903	JW1059	flgA	1107597	1108256
b0895	dmsB	943414	944031	b1043	csgC	947962	948294	JW1060	flgB	1108411	1108827
b0896	dmsC	944033	944896	b1044	ymdA	948415	948726	JW1061	flgC	1108831	1109235
b0897	ycaC	944931	945557	b1045	ymdB	948821	949354	JW1062	flgD	1109247	1109942
b0898	ycaD	945871	947019	b1046	ymdC	949356	950777	JW1063	flgE	1109967	1111175
b0899	ycaM	947229	948659	b1047	mdoC	950785	951942	JW1064	flgF	1111195	1111950
b0900	ycaN	948660	949568	b1048	mdoG	952336	953871	JW1065	flgG	1112122	1112904
b0901	ycaK	949668	950258	b1050	yceK	956542	956769	JW1067	flgI	1113667	1114764
b0902	pflA	950340	951080	b1051	msyB	956770	957144	JW1068	flgJ	1114764	1115705
b0903	pflB	951272	953554	b1053	mdtG	957227	958453	JW1069	flgK	1115771	1117414
b0904	focA	953609	954466	b1054	lpxL	958625	959545	JW1070	flgL	1117426	1118379
b0905	ycaO	954872	956632	b1055	yceA	959770	960822	JW1071	rne	1118575	1121760
b0906	ycaP	956762	957454	b1056	yceI	960864	961439	JW1072	rluC	1122333	1123292
b0907	serC	957653	958741	b1057	yceJ	961443	962009	JW1074	yceD	1124187	1124708
b0908	aroA	958812	960095	b1058	yceO	962270	962410	JW1075	rpmF	1124760	1124933
b0909	ycaL	960264	961028	b1059	solA	962431	963549	JW1077	fabH	1126152	1127105
b0910	cmk	961201	961884	b1060	yceP	963664	963918	JW1078	fabD	1127121	1128050
b0911	rpsA	961995	963668	b1061	dinI	964205	964450	JW1079	fabG	1128063	1128797
b0912	ihfB	963828	964112	b1062	pyrC	964524	965570	JW1080	acpP	1129008	1129244
b0913	ycaI	964320	966584	b1063	yceB	965676	966236	JW1081	fabF	1129332	1130573
b0914	msbA	966621	968369	b1064	grxB	966370	967017	JW1082	pabC	1130693	1131502
b0915	lpxK	968366	969352	b1065	mdtH	967081	968289	JW1083	yceG	1131505	1132527
b0916	ycaQ	969389	970621	b1066	rimJ	968525	969109	JW1084	tmk	1132517	1133158
b0917	ycaR	970673	970855	b1067	yceH	969120	969767	JW1085	holB	1133155	1134159
b0918	kdsB	970852	971598	b1068	mviM	969769	970692	JW1086	ycfH	1134170	1134967
b0919	ycbJ	971752	972645	b1069	mviN	970802	972337	JW1087	ptsG	1135262	1136695
b0920	elyC	972622	973401	b1084	rne	972554	975739	JW1088	fhuE	1136755	1138944
b0921	cmoM	973537	974322	b1085	yceQ	975874	976194	JW1089	hinT	1139278	1139637
b0922	mukF	974319	975641	b1086	rluC	976312	977271	JW1090	ycfL	1139640	1140017
b0923	mukE	975622	976326	b1087	yceF	977383	977967	JW1092	ycfN	1140653	1141477
b0924	mukB	976326	980786	b1088	yceD	978166	978687	JW1093	nagZ	1141488	1142513
b0925	ldtD	981047	982894	b1089	rpmF	978739	978912	JW1095	ndh	1143478	1144782
b0926	ycbK	983075	983623	b1090	plsX	978993	980063	JW1096	ycfJ	1144992	1145531
b0927	gloC	983650	984297	b1091	fabH	980131	981084	JW1098	ycfR	1146466	1146723
b0928	aspC	984519	985709	b1092	fabD	981100	982029	JW1100	mfd	1147911	1151420
b0929	ompF	985894	986982	b1093	fabG	982042	982776	JW1101	ycfT	1151485	1152558
b0930	asnS	987585	988985	b1094	acpP	982987	983223	JW1104	lolE	1154713	1155957
b0931	pncB	989154	990356	b1095	fabF	983311	984552	JW1105	ycfX	1155986	1156897
b0932	pepN	990622	993234	b1096	pabC	984672	985481	JW1106	cobB	1156913	1157752
b0933	ssuB	993277	994044	b1097	yceG	985484	986506	JW1107	ycfZ	1157872	1158660
b0934	ssuC	994041	994832	b1098	tmk	986496	987137	JW1109	potD	1159176	1160222
b0935	ssuD	994843	995988	b1099	holB	987134	988138	JW1110	potC	1160219	1161013
b0936	ssuA	995985	996944	b1100	ycfH	988149	988946	JW1111	potB	1161010	1161867
b0937	ssuE	996937	997512	b1101	ptsG	989241	990674	JW1112	potA	1161851	1162987
b0938	elfA	997868	998407	b1102	fhuE	990734	992923	JW1113	pepT	1163237	1163491
b0939	elfD	998490	999191	b1103	hinT	993257	993616	JW1114	ycfD	1164511	1165632
b0940	elfC	999216	1001816	b1104	ycfL	993619	993996	JW1115	phoQ	1165708	1167168
b0941	elfG	1001807	1002877	b1105	ycfM	994010	994651	JW1116	phoP	1167168	1167839
b0942	ycbU	1002889	1003431	b1106	ycfN	994632	995456	JW1117	purB	1168008	1169378
b0943	ycbV	1003439	1003954	b1107	nagZ	995467	996492	JW1119	trmU	1170059	1171210
b0944	ycbF	1003947	1004657	b1108	ycfP	996515	997057	JW1120	ymfB	1171219	1171680
b0945	pyrD	1004768	1005778	b1109	ndh	997457	998761	JW1121	ymfC	1171690	1172343
b0946	zapC	1005952	1006494	b1110	ycfJ	998971	999510	JW1122	icd	1172515	1173765
b0947	ycbX	1006491	1007600	b1111	ycfQ	999572	1000204	JW1123	ymfD	1174259	1174924
b0948	rlmL	1007844	1009952	b1112	ycfR	1000445	1000702	JW1125	lit	1176087	1176980
b0949	uup	1009964	1011871	b1113	ycfS	1000784	1001746	JW1126	intE	1178488	1179459
b0950	pqiA	1012001	1013254	b1114	mfd	1001890	1005336	JW1127	ymfG	1179440	1179685
b0951	pqiB	1013259	1014899	b1115	ycfT	1005464	1006537	JW1128	ymfH	1179722	1180033
b0952	pqiC	1014896	1015459	b1116	lolC	1006799	1007998	JW1130	ymfJ	1180429	1180737
b0953	rmf	1015715	1015882	b1117	lolD	1007991	1008692	JW1131	ymfK	1180912	1181586
b0954	fabA	1015952	1016470	b1118	lolE	1008692	1009936	JW1133	ymfL	1181921	1182478
b0955	ycbZ	1016539	1018299	b1119	ycfX	1009965	1010876	JW1134	ymfM	1182475	1182813
b0956	matP	1018485	1018937	b1120	cobB	1010892	1011731	JW1135	ymfN	1182823	1184190
b0957	ompA	1019013	1020053	b1121	ycfZ	1011851	1012639	JW1136	ymfR	1184202	1184384
b0958	sulA	1020410	1020919	b1122	ymfA	1012636	1013097	JW1137	ymfO	1184384	1184857
b0959	sxy	1021138	1021767	b1123	potD	1013155	1014201	JW1139	ymfQ	1185566	1186150
b0960	yccS	1021730	1023883	b1124	potC	1014198	1014992	JW1140	ycfK	1186154	1186783
b0961	yccF	1023902	1024348	b1125	potB	1014989	1015816	JW1142	tfaE	1187170	1187772
b0962	helD	1024471	1026525	b1126	potA	1015830	1016966	JW1144	pin	1188338	1188892
b0963	mgsA	1026557	1027015	b1127	pepT	1017216	1018442	JW1145	mcrA	1188999	1189832
b0964	yccT	1027111	1027773	b1128	ycfD	1018491	1019612	JW1147	elbA	1190333	1190656
b0965	yccU	1027946	1028359	b1129	phoQ	1019688	1021148	JW1148	ycgX	1191356	1191760
b0966	hspQ	1028404	1028721	b1130	phoP	1021148	1021819	JW1149	ycgE	1191981	1192712
b0967	rlmI	1028779	1029969	b1131	purB	1021988	1023358	JW1150	ycgF	1192917	1194128
b0968	yccX	1030064	1030342	b1132	hflD	1023362	1024003	JW1151	ycgZ	1194442	1194678
b0969	tusE	1030339	1030668	b1133	trmU	1024039	1025145	JW1152	ymgA	1194721	1194993
b0970	yccA	1030759	1031418	b1134	ymfB	1025199	1025660	JW1153	ymgB	1195022	1195288
b0971	serT	1031625	1031712	b1135	ymfC	1025670	1026323	JW1154	ymgC	1195401	1195649
b0972	hyaA	1032139	1033257	b1136	icd	1026495	1027745	JW1156	ymgF	1197636	1197854
b0973	hyaB	1033254	1035047	b1173	ycgI	1029123	1029335	JW1162	ycgI	1202348	1202560
b0974	hyaC	1035066	1035773	b1174	minE	1029707	1029973	JW1163	minE	1202932	1203198
b0975	hyaD	1035770	1036357	b1175	minD	1029977	1030789	JW1164	minD	1203202	1204014
b0976	hyaE	1036354	1036752	b1176	minC	1030813	1031508	JW1165	minC	1204038	1204733
b0977	hyaF	1036749	1037606	b1177	ycgJ	1032028	1032396	JW1166	ycgJ	1205253	1205621
b0978	appC	1037740	1039284	b1178	ycgK	1032499	1032900	JW1167	ycgK	1205724	1206125
b0979	appB	1039296	1040432	b1179	ycgL	1033109	1033435	JW1168	ycgL	1206334	1206660
b0980	appA	1040617	1041915	b1180	ycgM	1033507	1034166	JW1169	ycgM	1206732	1207391
b0981	etk	1042030	1044210	b1181	ycgN	1034258	1034704	JW1172	umuD	1209420	1209839
b0982	etp	1044230	1044676	b1182	hlyE	1034911	1035822	JW1173	umuC	1209839	1211107
b0983	gfcE	1044664	1045803	b1183	umuD	1036195	1036614	JW1175	nhaB	1211829	1213370
b0984	gfcD	1045849	1047945	b1184	umuC	1036614	1037882	JW1176	fadR	1213591	1214310
b0985	gfcC	1047945	1048691	b1185	dsbB	1037928	1038458	JW1177	ycgB	1214362	1215894
b0986	gfcB	1048688	1049332	b1186	nhaB	1038604	1040145	JW1178	dadA	1216224	1217522
b0987	gfcA	1049439	1049744	b1187	fadR	1040366	1041085	JW1179	dadX	1217532	1218602
b0988	insB-4	1050027	1050530	b1188	ycgB	1041137	1042669	JW1181	ldcA	1220819	1221733
b0989	cspH	1050963	1051175	b1189	dadA	1042999	1044297	JW1183	ycgR	1222446	1223180
b0990	cspG	1051461	1051673	b1190	dadX	1044307	1045377	JW1184	ymgE	1223381	1223635
b0991	ymcE	1051847	1052077	b1191	cvrA	1045763	1047499	JW1185	ycgY	1223813	1224253
b0992	yccM	1052289	1053362	b1192	ldcA	1047594	1048508	JW1186	treA	1224332	1226029
b0993	torS	1053434	1056178	b1193	emtA	1048608	1049219	JW1193	ycgV	1231738	1234605
b0994	torT	1056261	1057289	b1194	ycgR	1049221	1049955	JW1194	ychF	1235374	1236465
b0995	torR	1057262	1057954	b1195	ymgE	1050156	1050410	JW1195	pth	1236582	1237166
b0996	torC	1058084	1059256	b1196	ycgY	1050588	1051028	JW1196	ychH	1237444	1237722
b0997	torA	1059256	1061802	b1197	treA	1051107	1052804	JW1198	prsA	1239581	1240594
b0998	torD	1061799	1062398	b1198	dhaH	1053124	1054542	JW1199	ispE	1240679	1241530
b0999	cbpM	1062550	1062855	b1199	dhaL	1054553	1055185	JW1200	lolB	1241530	1242153
b1000	cbpA	1062855	1063775	b1200	dhaK	1055196	1056266	JW1201	hemA	1242367	1243623
b1001	yccE	1064036	1065292	b1201	dhaR	1056494	1058413	JW1202	prfA	1243665	1244747
b1002	agp	1065585	1066826	b1202	ycgV	1058513	1061380	JW1203	prmC	1244747	1245580
b1003	yccJ	1066864	1067091	b1203	ychF	1062149	1063240	JW1204	ychQ	1245577	1245969
b1004	wrbA	1067112	1067708	b1204	pth	1063357	1063941	JW1205	ychA	1245973	1246782
b1006	rutG	1068511	1069839	b1205	ychH	1064219	1064497	JW1206	kdsA	1246818	1247672
b1007	rutF	1069860	1070354	b1206	ychM	1064552	1066231	JW1207	chaA	1249402	1250502
b1008	rutE	1070365	1070955	b1207	prsA	1066356	1067303	JW1208	chaB	1250772	1251002
b1009	rutD	1070965	1071765	b1208	ispE	1067454	1068305	JW1209	chaC	1251139	1251855
b1010	rutC	1071773	1072159	b1209	lolB	1068305	1068928	JW1210	ychN	1251899	1252252
b1011	rutB	1072171	1072863	b1210	hemA	1069142	1070398	JW1211	ychP	1252437	1253831
b1012	rutA	1072863	1074011	b1211	prfA	1070440	1071522	JW1212	narL	1253832	1254482
b1013	rutR	1074242	1074880	b1212	prmC	1071522	1072355	JW1213	narX	1254475	1256271
b1014	putA	1074920	1078882	b1213	ychQ	1072352	1072744	JW1214	narK	1256610	1258001
b1015	putP	1079305	1080813	b1214	ychA	1072748	1073557	JW1215	narG	1258517	1261282
b1018	efeO	1082243	1083370	b1215	kdsA	1073593	1074447	JW1216	narH	1262257	1263795
b1019	efeB	1083376	1084647	b1216	chaA	1076177	1077277	JW1217	narJ	1263792	1264502
b1020	phoH	1084992	1086056	b1217	chaB	1077547	1077777	JW1218	narI	1264502	1265179
b1021	pgaD	1086106	1086519	b1218	chaC	1077914	1078630	JW1220	purU	1266435	1267277
b1022	pgaC	1086521	1087846	b1219	ychN	1078674	1079027	JW1221	ychJ	1267327	1267785
b1023	pgaB	1087839	1089857	b1220	ychP	1079353	1080606	JW1222	rssA	1267859	1268803
b1024	pgaA	1089866	1092289	b1221	narL	1080607	1081257	JW1223	rssB	1268895	1269323
b1025	dgcT	1092876	1094234	b1222	narX	1081250	1083046	JW1224	galU	1270110	1271018
b1026	insF-4	1094275	1095141	b1223	narK	1083385	1084776	JW1225	hns	1271162	1271575
b1027	insE-4	1095138	1095437	b1224	narG	1085292	1089035	JW1226	tdk	1272180	1272797
b1028	ymdE	1095544	1095846	b1225	narH	1089032	1090570	JW1227	ychG_2	1273079	1273669
b1029	ycdU	1095843	1096829	b1226	narJ	1090567	1091277	JW1228	adhE	1274099	1276774
b1032	serX	1097565	1097652	b1227	narI	1091277	1091954	JW1229	ychE	1277251	1277898
b1033	ghrA	1097886	1098824	b1228	ychS	1092137	1092412	JW1235	oppA	1279835	1280309
b1034	ycdX	1098879	1099616	b1229	tpr	1092515	1092616	JW1236	oppB	1283882	1284802
b1035	ycdY	1099640	1100194	b1230	tyrV	1092672	1092756	JW1237	oppC	1284817	1285725
b1036	ycdZ	1100296	1100787	b1231	tyrT	1092966	1093050	JW1238	oppD	1285737	1286750
b1037	csgG	1100851	1101684	b1232	purU	1093210	1094052	JW1239	oppF	1286747	1287751
b1038	csgF	1101711	1102127	b1233	ychJ	1094102	1094560	JW1240	yciU	1287804	1288133
b1039	csgE	1102152	1102541	b1234	rssA	1094634	1095578	JW1241	cls	1288168	1289628
b1040	csgD	1102546	1103196	b1235	rssB	1095670	1096683	JW1242	kch	1289999	1291252
b1041	csgB	1103951	1104406	b1236	galU	1096885	1097793	JW1243	yciI	1291552	1291848
b1042	csgA	1104447	1104902	b1237	hns	1097937	1098350	JW1245	yciA	1292831	1293229
b1043	csgC	1104961	1105293	b1238	tdk	1098955	1099572	JW1246	yciB	1293334	1293873
b1044	ymdA	1105414	1105725	b1239	ychG	1099854	1100444	JW1247	yciC	1293903	1294646
b1045	ymdB	1105820	1106353	b1240	ychG	1100396	1100626	JW1248	ompW	1295003	1295641
b1046	clsC	1106355	1107776	b1241	adhE	1100874	1103549	JW1249	yciE	1295701	1296207
b1047	opgC	1107784	1108941	b1242	ychE	1104026	1104673	JW1250	yciF	1296253	1296753
b1048	opgG	1109335	1110870	b1243	oppA	1105411	1107042	JW1251	yciG	1296839	1297042
b1049	opgH	1110863	1113406	b1244	oppB	1107128	1108048	JW1252	trpA	1297399	1298205
b1050	yceK	1113579	1113806	b1245	oppC	1108063	1108971	JW1253	trpB	1298205	1299398
b1051	msyB	1113807	1114181	b1246	oppD	1108983	1109996	JW1254	trpC	1299410	1300771
b1053	mdtG	1114264	1115490	b1247	oppF	1109993	1110997	JW1255	trpD	1300772	1302367
b1054	lpxL	1115662	1116582	b1248	yciU	1111050	1111379	JW1256	trpE	1302367	1303929
b1055	yceA	1116807	1117859	b1249	cls	1111414	1112874	JW1258	yciV	1304203	1305084
b1056	yceI	1117901	1118476	b1250	kch	1113245	1114498	JW1261	rluB	1307835	1308710
b1057	yceJ	1118480	1119046	b1251	yciI	1114798	1115094	JW1262	btuR	1308750	1309340
b1058	yceO	1119307	1119447	b1252	tonB	1115318	1116037	JW1263	yciK	1309337	1310095
b1059	solA	1119468	1120586	b1253	yciA	1116077	1116475	JW1264	sohB	1310315	1311364
b1060	bssS	1120701	1120955	b1254	yciB	1116580	1117119	JW1265	yciN	1311400	1311651
b1061	dinI	1121242	1121487	b1255	yciC	1117149	1117892	JW1266	topA	1312031	1314628
b1062	pyrC	1121561	1122607	b1256	ompW	1118249	1118887	JW1267	cysB	1314838	1315812
b1063	yceB	1122713	1123273	b1257	yciE	1118947	1119453	JW1268	acnA	1316814	1319489
b1064	grxB	1123407	1124054	b1258	yciF	1119499	1119999	JW1269	ribA	1319553	1320143
b1065	mdtH	1124118	1125326	b1259	yciG	1120085	1120264	JW1270	pgpB	1320313	1321077
b1066	rimJ	1125562	1126146	b1260	trpA	1120645	1121451	JW1271	yciS	1321226	1321534
b1067	yceH	1126157	1126804	b1261	trpB	1121451	1122644	JW1272	yciM	1321541	1322710
b1068	yceM	1126806	1127729	b1262	trpC	1122656	1124014	JW1273	pyrF	1322904	1323641
b1069	murJ	1127839	1129374	b1263	trpD	1124018	1125613	JW1274	yciH	1323638	1323967
b1070	flgN	1129414	1129830	b1264	trpE	1125613	1127175	JW1275	osmB	1324093	1324311
b1071	flgM	1129835	1130128	b1265	trpL	1127267	1127311	JW1276	yciT	1324580	1325329
b1072	flgA	1130204	1130863	b1266	yciV	1127449	1128330	JW1278	gmr	1325740	1327638
b1073	flgB	1131018	1131434	b1267	yciO	1128327	1128947	JW1279	rnb	1327961	1329895
b1074	flgC	1131438	1131842	b1268	yciQ	1128975	1130870	JW1281	fabI	1331234	1332022
b1075	flgD	1131854	1132549	b1269	rluB	1131081	1131956	JW1282	ycjD	1332390	1332743
b1076	flgE	1132574	1133782	b1270	btuR	1131996	1132586	JW1283	sapF	1332811	1333617
b1077	flgF	1133802	1134557	b1271	yciK	1132583	1133341	JW1284	sapD	1333619	1334611
b1078	flgG	1134729	1135511	b1272	sohB	1133561	1134610	JW1285	sapC	1334611	1335501
b1079	flgH	1135564	1136262	b1273	yciN	1134646	1134897	JW1286	sapB	1335488	1336453
b1080	flgI	1136274	1137371	b1274	topA	1135277	1137874	JW1287	sapA	1336450	1338051
b1081	flgJ	1137371	1138312	b1275	cysB	1138084	1139058	JW1288	ymjA	1338406	1338651
b1082	flgK	1138378	1140021	b1276	acnA	1140060	1142735	JW1289	puuP	1338785	1340170
b1083	flgL	1140033	1140986	b1277	ribA	1142799	1143389	JW1291	puuD	1342115	1342867
b1084	rne	1141182	1144367	b1278	pgpB	1143559	1144323	JW1292	puuR	1342894	1343451
b1085	yceQ	1144502	1144822	b1279	yciS	1144472	1144780	JW1293	puuC	1343726	1345213
b1086	rluC	1144940	1145899	b1280	yciM	1144787	1145956	JW1294	puuB	1345215	1346495
b1087	yceF	1146011	1146595	b1281	pyrF	1146150	1146887	JW1295	puuE	1346533	1347798
b1088	yceD	1146794	1147315	b1282	yciH	1146887	1147213	JW1296	pspF	1347918	1348895
b1089	rpmF	1147367	1147540	b1283	osmB	1147339	1147557	JW1297	pspA	1349062	1349730
b1090	plsX	1147621	1148691	b1284	yciT	1147826	1148575	JW1298	pspB	1349784	1350008
b1091	fabH	1148759	1149712	b1285	gmr	1148986	1150971	JW1299	pspC	1350008	1350367
b1092	fabD	1149728	1150657	b1286	rnb	1151207	1153141	JW1300	pspD	1350376	1350597
b1093	fabG	1150670	1151404	b1287	yciW	1153209	1154336	JW1301	pspE	1350672	1350986
b1094	acpP	1151615	1151851	b1288	fabI	1154480	1155268	JW1302	ycjM	1351199	1352878
b1095	fabF	1151939	1153180	b1289	ycjD	1155636	1155989	JW1303	ycjN	1352892	1354184
b1096	pabC	1153300	1154109	b1290	sapF	1156057	1156863	JW1304	ycjO	1354205	1355086
b1097	mltG	1154112	1155134	b1291	sapD	1156865	1157857	JW1305	ycjP	1355073	1355915
b1098	tmk	1155124	1155765	b1292	sapC	1157857	1158747	JW1306	ycjQ	1355946	1356998
b1099	holB	1155762	1156766	b1293	sapB	1158734	1159699	JW1308	ycjS	1357815	1358870
b1100	ycfH	1156777	1157574	b1294	sapA	1159696	1161339	JW1309	ycjT	1358936	1361134
b1101	ptsG	1157869	1159302	b1295	ymjA	1161652	1161897	JW1310	ycjU	1361131	1361790
b1102	fhuE	1159362	1161551	b1296	puuP	1162031	1163416	JW1311	ycjV	1361804	1362772
b1103	hinT	1161885	1162244	b1297	puuA	1163719	1165137	JW1312	ompG	1362930	1363835
b1104	ycfL	1162247	1162624	b1298	puuD	1165349	1166113	JW1313	ycjW	1363946	1364944
b1105	lpoB	1162638	1163279	b1299	puuR	1166140	1166697	JW1314	ycjX	1365100	1366497
b1106	thiK	1163260	1164084	b1300	puuC	1166972	1168459	JW1315	ycjF	1366494	1367555
b1107	nagZ	1164095	1165120	b1301	puuB	1168461	1169741	JW1316	tyrR	1367703	1369244
b1108	ycfP	1165143	1165685	b1302	puuE	1169779	1171044	JW1317	tpx	1369288	1369794
b1109	ndh	1166085	1167389	b1303	pspF	1171164	1172141	JW1318	ycjG	1369913	1370878
b1110	ycfJ	1167599	1168138	b1304	pspA	1172308	1172976	JW1319	mpaA	1370853	1371641
b1111	comR	1168200	1168832	b1305	pspB	1173030	1173254	JW1321	ycjZ	1372974	1373873
b1112	bhsA	1169073	1169330	b1306	pspC	1173254	1173613	JW1322	mppA	1374210	1375823
b1113	ldtC	1169412	1170374	b1307	pspD	1173622	1173843	JW1323	ynaI	1375874	1376905
b1114	mfd	1170518	1173964	b1308	pspE	1173918	1174232	JW1324	insH-4	1081651	1082667
b1115	ycfT	1174092	1175165	b1309	ycjM	1174445	1176124	JW1326	ynaJ	1378348	1378605
b1116	lolC	1175427	1176626	b1310	ycjN	1176138	1177430	JW1327	uspE	1378655	1379605
b1117	lolD	1176619	1177320	b1311	ycjO	1177451	1178332	JW1328	fnr	1379757	1380509
b1118	lolE	1177320	1178564	b1312	ycjP	1178319	1179161	JW1329	ogt	1381903	1382418
b1119	nagK	1178593	1179504	b1313	ycjQ	1179192	1180244	JW1331	abgB	1384073	1385437
b1120	cobB	1179520	1180359	b1314	ycjR	1180263	1181051	JW1333	abgR	1386923	1387831
b1121	ycfZ	1180479	1181267	b1315	ycjS	1181061	1182116	JW1334	ydaL	1388161	1388724
b1122	ymfA	1181264	1181725	b1316	ycjT	1182113	1184380	JW1336	ydaN	1390232	1391215
b1123	potD	1181783	1182829	b1317	ycjU	1184377	1185036	JW1337	dbpA	1391693	1393066
b1124	potC	1182826	1183620	b1318	ycjV	1185050	1186018	JW1338	ydaO	1393195	1394130
b1125	potB	1183617	1184444	b1319	ompG	1186176	1187081	JW1339	intR	1394182	1395417
b1126	potA	1184458	1185594	b1320	ycjW	1187192	1188190	JW1341	ydaC	1395713	1395922
b1127	pepT	1185844	1187070	b1321	ycjX	1188346	1189743	JW1343	recT	1396166	1396975
b1128	roxA	1187119	1188240	b1322	ycjF	1189740	1190801	JW1344	recE	1396968	1399568
b1129	phoQ	1188316	1189776	b1323	tyrR	1190949	1192490	JW1345	racC	1399670	1399945
b1130	phoP	1189776	1190447	b1324	tpx	1192534	1193040	JW1346	ydaE	1400020	1400196
b1131	purB	1190616	1191986	b1334	fnr	1193269	1194021	JW1347	kil	1400190	1400411
b1132	hflD	1191990	1192631	b1335	ogt	1194216	1194731	JW1349	ydaF	1401338	1401493
b1133	mnmA	1192667	1193773	b1413	hrpA	1195680	1199525	JW1351	racR	1401947	1402423
b1134	nudJ	1193827	1194288	b1414	ydcF	1199797	1200597	JW1352	ydaS	1402547	1402843
b1135	rluE	1194298	1194951	b1415	aldA	1200794	1202233	JW1353	ydaT	1402866	1403288
b1136	icd	1195123	1196373	b1416	gapC	1202275	1202526	JW1354	ydaU	1403301	1404158
b1137	ymfD	1196867	1197532	b1417	gapC	1202523	1203275	JW1355	ydaV	1404165	1404911
b1138	ymfE	1197533	1198237	b1418	cybB	1203464	1203994	JW1358	trkG	1405946	1407421
b1139	lit	1198695	1199588	b1419	ydcA	1204239	1204412	JW1359	ynaK	1407559	1407822
b1140	intE	1199679	1200806	b1420	mokB	1204524	1204691	JW1360	ydaY	1407803	1408162
b1141	xisE	1200787	1201032	b1421	trg	1205032	1206672	JW1361	ynaA	1408636	1409664
b1142	ymfH	1201069	1201380	b1422	ydcI	1206710	1207633	JW1363	insH-5	1409928	1410908
b1143	ymfI	1201497	1201838	b1423	ydcJ	1207850	1209193	JW1366	stfR	1411231	1414593
b1144	ymfJ	1201776	1202084	b1424	mdoD	1209448	1211073	JW1367	tfaR	1414593	1415168
b1145	ymfK	1202259	1202933	b1426	ydcH	1211213	1211437	JW1368	pinR	1415266	1415856
b1146	ymfT	1203024	1203224	b1427	rimL	1211500	1212039	JW1369	ynaE	1416173	1416439
b1147	ymfL	1203268	1203825	b1428	ydcK	1212031	1213011	JW1370	uspF	1417367	1417801
b1148	ymfM	1203822	1204160	b1429	tehA	1213135	1214127	JW1371	ompN	1417942	1419075
b1149	ymfN	1204170	1205537	b1430	tehB	1214124	1214717	JW1372	ydbK	1419442	1422966
b1150	ymfR	1205549	1205731	b1431	ydcL	1215019	1215687	JW1374	hslJ	1423503	1423925
b1151	beeE	1205731	1206204	b1432	ydcM	1216219	1217427	JW1375	ldhA	1424036	1425025
b1152	jayE	1206131	1206922	b1433	ydcO	1217467	1218642	JW1376	ydbH	1425233	1427872
b1153	ymfQ	1206913	1207497	b1434	ydcN	1218734	1219270	JW1377	ynbE	1427869	1428054
b1154	ycfK	1207501	1208130	b1435	ydcP	1219343	1221304	JW1379	feaR	1428560	1429465
b1155	tfaP	1208132	1208545	b1436	yncJ	1221396	1221626	JW1380	feaB	1429701	1431200
b1156	tfaE	1208517	1209119	b1438	ydcQ	1222049	1222486	JW1381	tynA	1431258	1433531
b1157	stfE	1209119	1209655	b1439	ydcR	1222565	1223971	JW1382	maoC	1433779	1435824
b1158	pinE	1209685	1210239	b1440	ydcS	1224216	1225361	JW1383	paaA	1436109	1436174
b1159	mcrA	1210346	1211179	b1441	ydcT	1225379	1226392	JW1384	paaB	1437050	1437337
b1160	iraM	1211680	1212003	b1442	ydcU	1226393	1227334	JW1385	paaC	1437346	1438092
b1161	ycgX	1212703	1213107	b1443	ydcV	1227324	1228118	JW1387	paaE	1438612	1439682
b1162	bluR	1213328	1214059	b1444	ydcW	1228140	1229564	JW1388	paaF	1439679	1440446
b1163	bluF	1214264	1215475	b1445	ydcX	1229951	1230124	JW1389	paaG	1440446	1441234
b1164	ycgZ	1215789	1216025	b1446	ydcY	1230210	1230443	JW1390	paaH	1441281	1442663
b1165	ymgA	1216068	1216340	b1447	ydcZ	1230444	1230893	JW1391	paaI	1442653	1443075
b1166	ariR	1216369	1216635	b1448	yncA	1230890	1231408	JW1392	paaJ	1443075	1444280
b1167	ymgC	1216748	1216996	b1449	yncB	1231589	1232626	JW1394	paaX	1445721	1446671
b1168	pdeG	1217328	1218851	b1450	yncC	1232824	1233489	JW1395	paaY	1446653	1447243
b1171	ymgD	1222305	1222634	b1451	yncD	1233525	1235627	JW1397	insD-2	1450103	1451008
b1172	ymgG	1222644	1222988	b1452	yncE	1235869	1236930	JW1401	insI-2	1451540	1452691
b1174	minE	1224279	1224545	b1453	ansP	1237043	1238542	JW1402	ydbA_2	1452872	1456195
b1175	minD	1224549	1225361	b1454	yncG	1238809	1239426	JW1403	ydbC	1456403	1457263
b1176	minC	1225385	1226080	b1455	yncH	1239502	1239714	JW1405	ynbA	1459803	1460408
b1177	ycgJ	1226600	1226968	b1463	nhoA	1240851	1241696	JW1406	ynbB	1460408	1461304
b1178	pliG	1227071	1227472	b1464	yddE	1241792	1242685	JW1407	ynbC	1461320	1463077
b1179	ycgL	1227681	1228007	b1465	narV	1242764	1243444	JW1408	ynbD	1463115	1464383
b1180	ycgM	1228079	1228738	b1466	narW	1243441	1244136	JW1409	azoR	1464437	1465042
b1181	ycgN	1228815	1229276	b1467	narY	1244136	1245680	JW1411	ydcF	1469417	1470217
b1182	hlyE	1229483	1230394	b1468	narZ	1245677	1249417	JW1412	aldA	1470414	1471853
b1183	umuD	1230767	1231186	b1469	narU	1249499	1250887	JW1413	gapC_2	1471895	1472146
b1184	umuC	1231186	1232454	b1470	yddJ	1251211	1251546	JW1416	ydcA	1473859	1474032
b1185	dsbB	1232500	1233030	b1471	yddK	1251585	1252541	JW1417	trg	1474652	1476292
b1186	nhaB	1233176	1234717	b1472	yddL	1252565	1252855	JW1419	ydcJ	1477470	1478813
b1187	fadR	1234938	1235657	b1473	yddG	1253115	1253939	JW1420	mdoD	1479038	1480693
b1188	ycgB	1235709	1237241	b1474	fdnG	1254228	1257275	JW1423	rimL	1481120	1481659
b1189	dadA	1237571	1238869	b1475	fdnH	1257288	1258172	JW1424	ydcK	1481651	1482631
b1190	dadX	1238879	1239949	b1476	fdnI	1258165	1258818	JW1425	tehA	1482755	1483747
b1191	cvrA	1240335	1242071	b1477	yddM	1259225	1259587	JW1426	tehB	1483744	1484337
b1192	ldcA	1242166	1243080	b1478	adhP	1259655	1260665	JW1427	ydcL	1484639	1485307
b1193	emtA	1243180	1243791	b1479	sfcA	1260799	1262496	JW1430	ydcN	1488354	1488890
b1194	ycgR	1243793	1244527	b1480	sra	1262653	1262790	JW1431	ydcP	1488963	1490924
b1195	ymgE	1244728	1244982	b1481	bdm	1262892	1263107	JW1432	yncJ	1491016	1491246
b1196	ycgY	1245160	1245600	b1482	osmC	1263452	1263883	JW1433	ydcQ	1491669	1492106
b1197	treA	1245679	1247376	b1483	ddpF	1263939	1264865	JW1434	ydcR	1492185	1493591
b1198	dhaM	1247696	1249114	b1484	ddpD	1264858	1265844	JW1435	ydcS	1493836	1494981
b1199	dhaL	1249125	1249757	b1485	ddpC	1265841	1266737	JW1436	ydcT	1494999	1496012
b1200	dhaK	1249768	1250838	b1486	ddpB	1266734	1267756	JW1437	ydcU	1496013	1496954
b1201	dhaR	1251066	1252985	b1487	ddpA	1267758	1269308	JW1438	ydcV	1496944	1497738
b1202	ycgV	1253085	1255952	b1488	ddpX	1269322	1269903	JW1439	ydcW	1497760	1499184
b1203	ychF	1256721	1257812	b1489	dos	1270161	1272560	JW1441	ydcY	1499830	1500063
b1204	pth	1257929	1258513	b1490	yddV	1272585	1273628	JW1442	ydcZ	1500064	1500513
b1205	ychH	1258791	1259069	b1491	yddW	1274331	1275650	JW1445	yncC	1502444	1503109
b1206	dauA	1259124	1260803	b1492	gadC	1275781	1277316	JW1446	yncD	1503145	1505163
b1207	prs	1260928	1261875	b1493	gadB	1277472	1278872	JW1447	yncE	1505489	1506550
b1208	ispE	1262026	1262877	b1494	pqqL	1279234	1282029	JW1449	yncG	1508429	1509046
b1209	lolB	1262877	1263500	b1495	yddB	1282074	1284446	JW1451	rhsE	1510120	1512120
b1210	hemA	1263714	1264970	b1496	yddA	1284484	1286169	JW1452	ydcD	1512104	1512586
b1211	prfA	1265012	1266094	b1497	ydeM	1286460	1287617	JW1453	yncI	1512768	1513514
b1212	prmC	1266094	1266927	b1498	ydeN	1287669	1289351	JW1455	ydcC	1513998	1515134
b1213	ychQ	1266924	1267316	b1499	ydeO	1289753	1290514	JW1456	ydcE	1515234	1515467
b1214	ychA	1267320	1268129	b1501	ydeP	1291034	1293313	JW1457	yddH	1515464	1516033
b1215	kdsA	1268165	1269019	b1502	ydeQ	1293647	1294561	JW1458	nhoA	1516206	1517051
b1216	chaA	1270749	1271849	b1503	ydeR	1294620	1295123	JW1459	yddE	1517147	1518040
b1217	chaB	1272119	1272349	b1504	ydeS	1295136	1295666	JW1460	narV	1518119	1518799
b1218	chaC	1272507	1273202	b1505	ydeT	1295680	1296828	JW1461	narW	1518796	1519491
b1219	ychN	1273246	1273599	b1506	yneL	1297184	1297363	JW1462	narY	1519491	1521035
b1220	ychO	1273784	1275178	b1507	hipA	1297681	1299003	JW1463	narZ	1521032	1524772
b1221	narL	1275179	1275829	b1508	hipB	1299003	1299269	JW1464	narU	1524854	1526242
b1222	narX	1275822	1277618	b1509	ydeU	1299492	1300892	JW1466	yddJ	1526566	1526892
b1223	narK	1277957	1279348	b1510	ydeK	1300936	1304913	JW1467	yddK	1526940	1527860
b1224	narG	1279864	1283607	b1511	ydeV	1305444	1307036	JW1468	yddL	1527920	1528210
b1225	narH	1283604	1285142	b1512	ydeW	1307115	1308068	JW1469	yddG	1528470	1529351
b1226	narJ	1285139	1285849	b1513	ego	1308317	1309852	JW1470	fdnG	1529583	1532630
b1227	narI	1285849	1286526	b1514	lsrC	1309846	1310874	JW1471	fdnH	1532643	1533527
b1228	ychS	1286709	1286984	b1515	lsrD	1310874	1311866	JW1472	fdnI	1533520	1534173
b1229	tpr	1287087	1287176	b1516	lsrB	1311878	1312900	JW1474	adhP	1535010	1536020
b1230	tyrV	1287244	1287328	b1517	lsrF	1312927	1313802	JW1477	osmC	1538807	1539238
b1231	tyrT	1287538	1287622	b1518	lsrG	1313826	1314116	JW1478	ddpF	1539294	1540220
b1232	purU	1287782	1288624	b1519	tam	1314173	1314931	JW1479	ddpD	1540213	1541199
b1233	ychJ	1288674	1289132	b1520	yneE	1314935	1315849	JW1480	ddpC	1541196	1542092
b1234	rssA	1289245	1290150	b1521	uxaB	1316056	1317507	JW1481	ddpB	1542089	1543111
b1235	rssB	1290242	1291255	b1522	yneF	1317734	1318681	JW1483	ddpX	1544677	1545258
b1236	galU	1291457	1292365	b1523	yneG	1318793	1319152	JW1484	dos	1545516	1547915
b1237	hns	1292509	1292922	b1524	yneH	1319152	1320078	JW1486	yddW	1549686	1551005
b1238	tdk	1293527	1294144	b1525	yneI	1320142	1321530	JW1487	gadC	1551136	1552671
b1241	adhE	1295446	1298121	b1526	yneJ	1321631	1322512	JW1488	gadB	1552827	1554227
b1242	ychE	1298598	1299245	b1527	yneK	1322590	1323705	JW1489	pqqL	1554589	1557372
b1243	oppA	1301182	1302813	b1528	ydeA	1323855	1325045	JW1490	yddB	1557429	1559801
b1244	oppB	1302899	1303819	b1529	marC	1325070	1325735	JW1492	ydeM	1561815	1562972
b1245	oppC	1303834	1304742	b1530	marR	1325947	1326381	JW1494	ydeO	1565108	1565869
b1246	oppD	1304754	1305767	b1531	marA	1326401	1326784	JW1495	ydeP	1566389	1568668
b1247	oppF	1305764	1306768	b1532	marB	1326816	1327034	JW1496	ydeQ	1569002	1569916
b1248	yciU	1306821	1307150	b1533	eamA	1327065	1327964	JW1497	ydeR	1569975	1570478
b1249	clsA	1307185	1308645	b1534	ydeE	1328159	1329346	JW1498	ydeS	1570491	1571021
b1250	kch	1309016	1310269	b1535	ydeH	1329787	1330677	JW1499	ydeT	1571035	1572183
b1251	yciI	1310569	1310865	b1536	ydeI	1330932	1331324	JW1500	hipA	1573036	1574358
b1252	tonB	1311089	1311808	b1537	ydeJ	1331600	1332118	JW1501	hipB	1574358	1574642
b1253	yciA	1311848	1312246	b1538	dcp	1332162	1334207	JW1502	ydeU	1574847	1576247
b1254	yciB	1312351	1312890	b1580	rspB	1334479	1335498	JW1503	ydeK	1576291	1580130
b1255	yciC	1312920	1313663	b1581	rspA	1335510	1336724	JW1504	ydeV	1580799	1582391
b1256	ompW	1314020	1314658	b1582	ynfA	1336930	1337256	JW1505	ydeW	1582470	1583423
b1257	yciE	1314718	1315224	b1583	ynfB	1337391	1337732	JW1506	ego	1583672	1585207
b1258	yciF	1315270	1315770	b1584	speG	1337767	1338327	JW1507	lsrC	1585201	1586229
b1259	yciG	1315856	1316035	b1585	ynfC	1338330	1339040	JW1508	lsrD	1586229	1587221
b1260	trpA	1316416	1317222	b1586	ynfD	1339148	1339453	JW1509	lsrB	1587233	1588255
b1261	trpB	1317222	1318415	b1587	ynfE	1339652	1342078	JW1510	lsrF	1588282	1589157
b1262	trpC	1318427	1319788	b1588	ynfF	1342139	1344562	JW1511	lsrG	1589181	1589471
b1263	trpD	1319789	1321384	b1589	ynfG	1344573	1345190	JW1512	tam	1589528	1590286
b1264	trpE	1321384	1322946	b1590	ynfH	1345192	1346046	JW1514	uxaB	1591411	1592862
b1265	trpL	1323038	1323082	b1591	dmsD	1346089	1346703	JW1516	yneG	1594148	1594507
b1266	yciV	1323220	1324101	b1592	clcB	1346898	1348154	JW1517	yneH	1594507	1595433
b1267	yciO	1324098	1324718	b1593	ynfK	1348107	1348802	JW1519	yneJ	1596986	1597867
b1268	yciQ	1324746	1326641	b1594	dgsA	1348927	1350147	JW1520	yneK	1597945	1599060
b1269	rluB	1326852	1327727	b1595	ynfL	1350282	1351175	JW1521	ydeA	1599210	1600400
b1270	btuR	1327767	1328357	b1596	ynfM	1351282	1352535	JW1522	marC	1600425	1601090
b1271	yciK	1328354	1329112	b1597	asr	1352959	1353267	JW1525	marB	1602171	1602389
b1272	sohB	1329332	1330381	b1598	ydgD	1353543	1354364	JW1527	ydeE	1603514	1604701
b1273	yciN	1330417	1330668	b1599	mdtI	1354403	1354732	JW1528	ydeH	1605142	1606032
b1274	topA	1331048	1333645	b1600	mdtJ	1354719	1355084	JW1529	ydeI	1606287	1606679
b1275	cysB	1333855	1334829	b1601	ydgG	1355496	1356530	JW1530	ydeJ	1606955	1607473
b1276	acnA	1335831	1338506	b1602	pntB	1356555	1357943	JW1531	dcp	1607517	1609562
b1277	ribA	1338570	1339160	b1603	pntA	1357954	1359486	JW1532	ydfG	1609699	1610445
b1278	pgpB	1339330	1340094	b1604	ydgH	1360010	1360954	JW1533	ydfH	1610534	1611220
b1279	lapA	1340243	1340551	b1605	ydgI	1361140	1362522	JW1534	ydfZ	1611397	1611600
b1280	lapB	1340558	1341727	b1606	folM	1362559	1363281	JW1535	ydfI	1611635	1613095
b1281	pyrF	1341921	1342658	b1607	ydgC	1363278	1363613	JW1536	ydfJ	1613184	1614467
b1282	yciH	1342658	1342984	b1608	rstA	1363733	1364461	JW1537	ydfK	1615221	1615487
b1283	osmB	1343110	1343328	b1609	rstB	1364465	1365766	JW1538	pinQ	1615804	1616394
b1284	yciT	1343597	1344346	b1610	tus	1365842	1366771	JW1539	tfaQ	1616492	1617067
b1285	pdeR	1344757	1346742	b1611	fumC	1366768	1368171	JW1540	stfQ	1617067	1618029
b1286	rnb	1346978	1348912	b1612	fumA	1368314	1369960	JW1541	nohA	1617980	1618549
b1287	yciW	1348980	1350107	b1613	manA	1370159	1371334	JW1544	cspI	1620637	1620849
b1288	fabI	1350251	1351039	b1614	ydgA	1371435	1372943	JW1545	ydfP	1621212	1621694
b1289	ycjD	1351407	1351760	b1615	uidC	1373169	1374434	JW1546	ydfQ	1621706	1622239
b1290	sapF	1351828	1352634	b1616	uidB	1374473	1375846	JW1547	ydfR	1622236	1622547
b1291	sapD	1352636	1353628	b1617	uidA	1375843	1377654	JW1549	cspB	1623521	1623736
b1292	sapC	1353628	1354518	b1618	uidR	1378045	1378635	JW1550	cspF	1624037	1624249
b1293	sapB	1354505	1355470	b1619	hdhA	1378856	1379623	JW1551	ydfT	1624671	1625423
b1294	sapA	1355467	1357110	b1620	malI	1379735	1380763	JW1553	rem	1626833	1627081
b1295	ymjA	1357423	1357668	b1621	malX	1380938	1382530	JW1554	hokD	1627301	1627456
b1296	puuP	1357802	1359187	b1622	malY	1382540	1383712	JW1555	relE	1627528	1627815
b1297	puuA	1359490	1360908	b1623	add	1383816	1384817	JW1556	relB	1627815	1628054
b1298	puuD	1361120	1361884	b1624	ydgJ	1384851	1385891	JW1557	ydfV	1628079	1628384
b1299	puuR	1361911	1362468	b1625	ydgT	1386532	1386747	JW1558	flxA	1628587	1628919
b1300	puuC	1362743	1364230	b1626	ydgK	1386833	1387273	JW1559	ydfW	1629304	1629513
b1301	puuB	1364232	1365512	b1627	rsxA	1387350	1387931	JW1560	ydfX	1629528	1629818
b1302	puuE	1365550	1366815	b1628	rsxB	1387931	1388509	JW1561	dicC	1629802	1630032
b1303	pspF	1366935	1367912	b1629	rsxC	1388502	1390724	JW1562	dicA	1630116	1630523
b1304	pspA	1368079	1368747	b1630	rsxD	1390725	1391783	JW1563	ydfA	1630690	1630845
b1305	pspB	1368801	1369025	b1631	rsxG	1391787	1392407	JW1564	ydfB	1630847	1630975
b1306	pspC	1369025	1369384	b1632	rsxE	1392411	1393106	JW1565	ydfC	1631005	1631223
b1307	pspD	1369393	1369614	b1633	nth	1393106	1393741	JW1566	dicB	1631791	1631979
b1308	pspE	1369689	1370003	b1634	ydgR	1394352	1395854	JW1567	ydfD	1631976	1632167
b1309	ycjM	1370216	1371895	b1635	gst	1395960	1396565	JW1568	ydfE	1632260	1633180
b1310	ycjN	1371909	1373201	b1636	pdxY	1396609	1397472	JW1571	intQ	1633694	1634890
b1311	ycjO	1373222	1374103	b1637	tyrS	1397531	1398805	JW1572	rspB	1635078	1636097
b1312	ycjP	1374090	1374932	b1638	pdxH	1398934	1399590	JW1573	rspA	1636109	1637323
b1313	ycjQ	1374963	1376015	b1639	ydhA	1399649	1399978	JW1574	ynfA	1637529	1637855
b1314	ycjR	1376034	1376822	b1640	ydhH	1400076	1401185	JW1575	ynfB	1637990	1638331
b1315	ycjS	1376832	1377887	b1641	slyB	1401459	1401926	JW1576	speG	1638366	1638926
b1316	ycjT	1377884	1380151	b1642	slyA	1401973	1402407	JW1579	ynfE	1640251	1642677
b1317	ycjU	1380148	1380807	b1643	ydhI	1402608	1402844	JW1581	ynfG	1645172	1645789
b1318	ycjV	1380821	1381789	b1644	ydhJ	1402847	1403704	JW1586	dgsA	1649526	1650746
b1319	ompG	1381947	1382852	b1645	ydhK	1403704	1405716	JW1587	ynfL	1650881	1651774
b1320	ycjW	1382963	1383961	b1646	sodC	1405717	1406238	JW1588	ynfM	1651881	1653134
b1321	ycjX	1384117	1385514	b1647	ydhF	1406319	1407215	JW1590	ydgD	1654142	1654963
b1322	ycjF	1385511	1386572	b1648	ydhL	1407264	1407503	JW1591	mdtI	1655002	1655331
b1323	tyrR	1386720	1388261	b1649	ydhM	1407690	1408205	JW1592	mdtJ	1655318	1655683
b1324	tpx	1388305	1388811	b1650	nemA	1408242	1409339	JW1593	ydgG	1656095	1657129
b1325	ycjG	1388930	1389895	b1651	gloA	1409420	1409827	JW1594	pntB	1657154	1658542
b1326	mpaA	1389870	1390598	b1652	rnt	1409930	1410577	JW1595	pntA	1658553	1660085
b1327	ycjY	1390933	1391853	b1653	lhr	1410670	1415286	JW1596	ydgH	1660609	1661553
b1328	pgrR	1391991	1392890	b1654	ydhD	1415337	1415684	JW1597	ydgI	1661739	1663121
b1329	mppA	1393227	1394840	b1655	ydhO	1416018	1416833	JW1598	folM	1663158	1663880
b1330	ynaI	1394891	1395922	b1656	sodB	1416961	1417542	JW1599	ydgC	1663877	1664212
b1331	insH-4	1396076	1397092	b1657	ydhP	1417704	1418873	JW1600	rstA	1664341	1665060
b1332	ynaJ	1397365	1397622	b1658	purR	1419427	1420452	JW1601	rstB	1665064	1666365
b1333	uspE	1397672	1398622	b1659	ydhB	1420449	1421381	JW1602	tus	1666429	1667370
b1334	fnr	1398774	1399526	b1660	ydhC	1421494	1422705	JW1603	fumC	1667367	1668770
b1335	ogt	1399721	1400236	b1661	cfa	1422996	1424144	JW1604	fumA	1668913	1670559
b1336	abgT	1400247	1401773	b1662	ribC	1424184	1424825	JW1605	manA	1670758	1671933
b1337	abgB	1401810	1403255	b1663	mdtK	1425040	1426413	JW1606	ydgA	1672034	1673542
b1338	abgA	1403255	1404565	b1664	ydhQ	1426454	1427710	JW1607	uidC	1673768	1675021
b1339	abgR	1404741	1405649	b1665	valV	1428018	1428094	JW1608	uidB	1675072	1676445
b1340	smrA	1405979	1406542	b1666	valW	1428099	1428175	JW1609	uidA	1676442	1678253
b1341	dgcM	1406563	1407795	b1667	ydhR	1428283	1428588	JW1610	uidR	1678644	1679234
b1342	zntB	1408050	1409033	b1668	ydhS	1428714	1430318	JW1611	hdhA	1679455	1680222
b1343	dbpA	1409511	1410884	b1669	ydhT	1430330	1431142	JW1612	malI	1680334	1681362
b1344	ttcA	1411013	1411948	b1670	ydhU	1431146	1431931	JW1613	malX	1681537	1683129
b1345	intR	1412000	1413235	b1671	ydhX	1431928	1432596	JW1614	malY	1683139	1684311
b1346	xisR	1413237	1413452	b1672	ydhW	1432660	1433307	JW1615	add	1684415	1685416
b1347	rcbA	1413531	1413740	b1673	ydhV	1433311	1435413	JW1617	ydgT	1687131	1687346
b1348	ralR	1413733	1413927	b1674	ydhY	1435434	1436060	JW1618	ydgK	1687432	1687872
b1349	recT	1413984	1414793	b1675	ydhZ	1436515	1436724	JW1619	rsxA	1687949	1688530
b1350	recE	1414786	1417386	b1676	pykF	1437281	1438693	JW1620	rsxB	1688530	1689108
b1351	racC	1417488	1417763	b1677	lpp	1439004	1439240	JW1621	rsxC	1689101	1691323
b1352	kilR	1418008	1418229	b1678	ynhG	1439304	1440308	JW1622	rsxD	1691324	1692382
b1353	sieB	1418671	1419159	b1679	sufE	1440457	1440873	JW1623	rsxG	1692386	1693006
b1355	ydaG	1419322	1419456	b1680	sufS	1440886	1442106	JW1624	rsxE	1693010	1693705
b1356	racR	1419765	1420241	b1681	sufD	1442103	1443374	JW1625	nth	1693705	1694340
b1357	ydaS	1420365	1420661	b1682	sufC	1443349	1444095	JW1626	ydgR	1694951	1696453
b1358	ydaT	1420684	1421106	b1683	sufB	1444105	1445592	JW1627	gst	1696559	1697164
b1359	ydaU	1421119	1421976	b1684	sufA	1445601	1445969	JW1628	pdxY	1697208	1698068
b1360	ydaV	1421983	1422729	b1685	ydiH	1446517	1446786	JW1629	tyrS	1698130	1699404
b1361	ydaW	1422752	1423312	b1686	ydiI	1446805	1447215	JW1630	pdxH	1699533	1700189
b1362	rzpR	1423345	1423644	b1687	ydiJ	1447212	1450268	JW1631	ydhA	1700248	1700577
b1363	trkG	1423782	1425239	b1688	ydiK	1450657	1451769	JW1632	ydhH	1700675	1701784
b1365	ynaK	1425377	1425640	b1689	ydiL	1452198	1452554	JW1633	slyB	1702058	1702525
b1366	ydaY	1425621	1425980	b1690	ydiM	1452654	1453868	JW1635	ydhI	1703207	1703443
b1368	ynaA	1426454	1427482	b1691	ydiN	1454095	1455360	JW1636	ydhJ	1703446	1704303
b1370	insH-5	1427746	1428726	b1692	ydiB	1455372	1456238	JW1637	ydhK	1704303	1706315
b1372	stfR	1429049	1432411	b1693	aroD	1456269	1457027	JW1638	sodC	1706316	1706837
b1373	tfaR	1432411	1432986	b1694	ydiF	1457170	1458765	JW1639	ydhF	1706918	1707814
b1374	pinR	1433084	1433674	b1695	ydiO	1458779	1459930	JW1642	nemA	1708841	1709938
b1375	ynaE	1433991	1434224	b1696	ydiP	1459973	1460884	JW1643	gloA	1710019	1710426
b1376	uspF	1435185	1435619	b1697	ydiQ	1461200	1461964	JW1644	rnt	1710529	1711176
b1377	ompN	1435760	1436893	b1698	ydiR	1461984	1462922	JW1645	lhr	1711269	1715885
b1378	ydbK	1437260	1440784	b1699	ydiS	1462978	1464267	JW1646	ydhD	1715936	1716283
b1379	hslJ	1441321	1441743	b1700	ydiT	1464264	1464557	JW1648	sodB	1717560	1718141
b1380	ldhA	1441854	1442843	b1701	ydiD	1464560	1466260	JW1649	ydhP	1718303	1719472
b1381	ydbH	1443051	1445690	b1702	pps	1466317	1468695	JW1650	purR	1720026	1721051
b1382	ynbE	1445687	1445872	b1703	ydiA	1469028	1469861	JW1651	ydhB	1721048	1721980
b1383	ydbL	1445880	1446206	b1704	aroH	1470018	1471064	JW1652	ydhC	1722093	1723304
b1384	feaR	1446378	1447283	b1705	ydiE	1471196	1471387	JW1653	cfa	1723595	1724743
b1385	feaB	1447519	1449018	b1706	ydiU	1471391	1472827	JW1654	ribC	1724783	1725424
b1386	tynA	1449076	1451349	b1707	ydiV	1472890	1473603	JW1655	mdtK	1726889	1728211
b1387	paaZ	1451597	1453642	b1708	nlpC	1473850	1474314	JW1656	ydhQ	1728252	1729508
b1388	paaA	1453927	1454856	b1709	btuD	1474392	1475141	JW1657	ydhR	1730081	1730386
b1389	paaB	1454868	1455155	b1710	btuE	1475141	1475692	JW1658	ydhS	1730512	1732116
b1390	paaC	1455164	1455910	b1711	btuC	1475755	1476735	JW1659	ydhT	1732128	1732940
b1391	paaD	1455925	1456422	b1712	ihfA	1476836	1477135	JW1660	ydhU	1732944	1733729
b1392	paaE	1456430	1457500	b1713	pheT	1477140	1479527	JW1662	ydhW	1734458	1735096
b1393	paaF	1457497	1458264	b1714	pheS	1479542	1480525	JW1664	ydhY	1737232	1737858
b1394	paaG	1458264	1459052	b1715	pheM	1480809	1480853	JW1665	ydhZ	1738313	1738522
b1395	paaH	1459054	1460481	b1716	rplT	1480976	1481332	JW1666	pykF	1739079	1740491
b1396	paaI	1460471	1460893	b1717	rpmI	1481385	1481582	JW1667	lpp	1740802	1741038
b1397	paaJ	1460893	1462098	b1718	infC	1481679	1482221	JW1668	ynhG	1741102	1742106
b1398	paaK	1462125	1463438	b1719	thrS	1482225	1484153	JW1669	sufE	1742255	1742671
b1399	paaX	1463539	1464489	b1720	arpB	1484677	1485150	JW1670	sufS	1742684	1743904
b1400	paaY	1464471	1465061	b1721	arpB	1485161	1486576	JW1671	sufD	1743901	1745172
b1402	insD-2	1467921	1468826	b1722	ydiY	1486908	1487666	JW1672	sufC	1745147	1745893
b1403	insC-2	1468784	1469149	b1723	pfkB	1487953	1488882	JW1674	sufA	1747399	1747767
b1404	insI-2	1469358	1470509	b1724	ydiZ	1488983	1489273	JW1675	ydiH	1748315	1748584
b1406	pdxI	1474221	1475081	b1725	yniA	1489379	1490239	JW1676	ydiI	1748603	1749013
b1407	ydbD	1475144	1477450	b1726	yniB	1490280	1490816	JW1677	ydiJ	1749010	1752066
b1408	ynbA	1477621	1478226	b1727	yniC	1490963	1491631	JW1678	ydiK	1752455	1753567
b1409	ynbB	1478226	1479122	b1728	ydjM	1491794	1492384	JW1679	ydiL	1753996	1754352
b1410	ynbC	1479138	1480895	b1729	ydjN	1492517	1493908	JW1680	ydiM	1754452	1755666
b1411	ynbD	1480909	1482201	b1730	ydjO	1493912	1494727	JW1682	ydiB	1757170	1758036
b1412	azoR	1482255	1482860	b1731	cedA	1495004	1495267	JW1683	aroD	1758067	1758825
b1413	hrpA	1483061	1486963	b1732	katE	1495450	1497711	JW1684	ydiF	1758968	1760563
b1414	ydcF	1487235	1488035	b1733	chbG	1497969	1498718	JW1686	ydiP	1761771	1762682
b1415	aldA	1488232	1489671	b1734	chbF	1498731	1500083	JW1688	ydiR	1763782	1764720
b1418	cybB	1490902	1491432	b1735	chbR	1500188	1501030	JW1689	ydiS	1764776	1766065
b1419	ydcA	1491677	1491850	b1736	chbA	1501038	1501388	JW1690	ydiT	1766062	1766355
b1420	mokB	1491962	1492129	b1737	chbC	1501439	1502797	JW1692	pps	1768115	1770493
b1421	trg	1492470	1494110	b1738	chbB	1502882	1503202	JW1693	ydiA	1770826	1771659
b1422	ydcI	1494148	1495071	b1739	osmE	1503501	1503839	JW1694	aroH	1771816	1772862
b1423	ydcJ	1495288	1496631	b1740	nadE	1504041	1504868	JW1695	ydiE	1772967	1773185
b1424	opgD	1496856	1498511	b1741	ydjQ	1505098	1505985	JW1696	ydiU	1773189	1774625
b1426	ydcH	1498651	1498875	b1742	ydjR	1505945	1506520	JW1697	ydiV	1774688	1775401
b1427	rimL	1498938	1499477	b1743	spy	1506723	1507208	JW1698	nlpC	1775648	1776112
b1428	ydcK	1499469	1500449	b1744	astE	1507538	1508506	JW1699	btuD	1776190	1776939
b1429	tehA	1500573	1501565	b1745	astB	1508499	1509842	JW1700	btuE	1776939	1777490
b1430	tehB	1501562	1502155	b1746	astD	1509839	1511317	JW1701	btuC	1777553	1778533
b1431	ydcL	1502457	1503125	b1747	astA	1511314	1512348	JW1702	ihfA	1778634	1778933
b1432	insQ	1503717	1504865	b1748	astC	1512345	1513565	JW1703	pheT	1778938	1781325
b1433	ydcO	1504905	1506080	b1749	xthA	1514011	1514817	JW1706	rplT	1782774	1783130
b1434	sutR	1506172	1506708	b1750	ydjX	1514984	1515694	JW1707	rpmI	1783183	1783380
b1435	rlhA	1506781	1508742	b1751	ydjY	1515699	1516376	JW1709	thrS	1784023	1785951
b1436	yncJ	1508834	1509064	b1752	ydjZ	1516391	1517098	JW1710	arpB_2	1786959	1788374
b1438	hicB	1509508	1509924	b1753	ynjA	1517098	1517646	JW1711	ydiY	1788706	1789464
b1439	ydcR	1510003	1511409	b1754	ynjB	1517656	1518822	JW1713	ydiZ	1790781	1791071
b1440	ydcS	1511654	1512799	b1755	ynjC	1518840	1520330	JW1714	yniA	1791177	1792037
b1441	ydcT	1512817	1513830	b1756	ynjD	1520330	1520983	JW1715	yniB	1792078	1792614
b1442	ydcU	1513831	1514772	b1757	ynjE	1521050	1522357	JW1716	yniC	1792761	1793429
b1443	ydcV	1514762	1515556	b1758	ynjF	1522366	1522986	JW1718	ydjN	1794315	1795706
b1444	patD	1515578	1517002	b1759	nudG	1523073	1523480	JW1719	ydjO	1795710	1796513
b1445	ortT	1517389	1517562	b1760	ynjH	1523446	1523718	JW1720	cedA	1796802	1797065
b1446	ydcY	1517648	1517881	b1761	gdhA	1523954	1525297	JW1721	katE	1797248	1799509
b1447	ydcZ	1517882	1518331	b1762	ynjI	1525414	1526454	JW1722	chbG	1799767	1800516
b1448	mnaT	1518328	1518846	b1763	topB	1526582	1528543	JW1723	chbF	1800529	1801881
b1449	curA	1519027	1520064	b1764	selD	1528548	1529591	JW1724	chbR	1801986	1802825
b1450	mcbR	1520262	1520927	b1765	ydjA	1529708	1530259	JW1725	chbA	1802836	1803186
b1451	yncD	1520963	1523065	b1766	sppA	1530420	1532276	JW1726	chbC	1803237	1804595
b1452	yncE	1523307	1524368	b1767	ansA	1532443	1533459	JW1727	chbB	1804680	1805000
b1453	ansP	1524481	1525980	b1768	pncA	1533470	1534111	JW1728	osmE	1805299	1805637
b1454	yncG	1526247	1526864	b1769	ydjE	1534204	1535562	JW1729	nadE	1805839	1806666
b1455	yncH	1526940	1527152	b1770	ydjF	1535679	1536437	JW1730	ydjQ	1806896	1807783
b1456	rhsE	1527890	1529938	b1771	ydjG	1536574	1537554	JW1731	ydjR	1807743	1808318
b1457	ydcD	1529922	1530404	b1772	ydjH	1537564	1538511	JW1732	spy	1808521	1809006
b1459	yncI	1530586	1531639	b1773	ydjI	1538516	1539352	JW1733	astE	1809336	1810304
b1460	ydcC	1531816	1532952	b1774	ydjJ	1539373	1540416	JW1734	astB	1810297	1811640
b1461	pptA	1533052	1533285	b1775	ydjK	1540433	1541812	JW1736	astA	1813112	1814146
b1462	yddH	1533282	1533851	b1776	ydjL	1541839	1542915	JW1737	astC	1814143	1815363
b1463	nhoA	1534024	1534869	b1777	yeaC	1543285	1543557	JW1738	xthA	1815797	1816615
b1464	yddE	1534965	1535858	b1778	yeaA	1543599	1544012	JW1739	ydjX	1816782	1817492
b1465	narV	1535937	1536617	b1779	gapA	1544354	1545349	JW1741	ydjZ	1818189	1818896
b1466	narW	1536614	1537309	b1780	yeaD	1545433	1546317	JW1742	ynjA	1818896	1819444
b1467	narY	1537309	1538853	b1781	yeaE	1546365	1547219	JW1747	ynjF	1824164	1824784
b1468	narZ	1538850	1542590	b1782	mipA	1547309	1548055	JW1748	nudG	1824871	1825278
b1469	narU	1542672	1544060	b1783	yeaG	1548491	1550425	JW1749	ynjH	1825244	1825516
b1470	yddJ	1544384	1544719	b1784	yeaH	1550538	1551821	JW1750	gdhA	1825752	1827095
b1471	yddK	1544758	1545714	b1785	yeaI	1551968	1553443	JW1752	topB	1828380	1830341
b1472	yddL	1545738	1546028	b1787	yeaK	1553720	1554223	JW1753	selD	1830346	1831389
b1473	yddG	1546288	1547169	b1788	yoaI	1554224	1554328	JW1754	ydjA	1831506	1832057
b1474	fdnG	1547401	1550448	b1789	yeaL	1554498	1554944	JW1755	sppA	1832218	1834074
b1475	fdnH	1550461	1551345	b1790	yeaM	1554901	1555722	JW1756	ansA	1834241	1835257
b1476	fdnI	1551338	1551991	b1791	yeaN	1555819	1557000	JW1757	pncA	1835268	1835909
b1477	yddM	1552398	1552682	b1792	yeaO	1557055	1557402	JW1758	ydjE	1836002	1837360
b1478	adhP	1552828	1553838	b1793	yoaF	1557424	1557678	JW1759	ydjF	1837477	1838235
b1479	maeA	1553972	1555669	b1794	yeaP	1557861	1558886	JW1760	ydjG	1838372	1839352
b1480	sra	1555826	1555963	b1795	yeaQ	1559153	1559401	JW1762	ydjI	1840314	1841150
b1481	bdm	1556065	1556280	b1796	yoaG	1559549	1559731	JW1763	ydjJ	1841171	1842214
b1482	osmC	1556625	1557056	b1797	yeaR	1559735	1560094	JW1765	ydjL	1843637	1844713
b1483	ddpF	1557112	1558038	b1798	yeaS	1560267	1560905	JW1766	yeaC	1845083	1845355
b1484	ddpD	1558031	1559017	b1799	yeaT	1561032	1561955	JW1767	yeaA	1845397	1845810
b1485	ddpC	1559014	1559910	b1800	yeaU	1562058	1563143	JW1768	gapA	1846152	1847147
b1486	ddpB	1559907	1560929	b1801	yeaV	1563334	1564779	JW1769	yeaD	1847231	1848115
b1487	ddpA	1560931	1562481	b1802	yeaW	1564811	1565935	JW1770	yeaE	1848163	1849017
b1488	ddpX	1562495	1563076	b1803	yeaX	1565991	1566956	JW1771	mipA	1849107	1849853
b1489	dosP	1563334	1565733	b1804	rnd	1567010	1568137	JW1772	yeaG	1850289	1852223
b1490	dosC	1565758	1567140	b1805	fadD	1568207	1569892	JW1773	yeaH	1852336	1853619
b1491	yddW	1567504	1568823	b1806	yeaY	1570097	1570678	JW1774	yeaI	1853766	1855241
b1492	gadC	1568954	1570489	b1807	yeaZ	1570718	1571413	JW1776	yeaK	1856955	1857458
b1493	gadB	1570645	1572045	b1808	yoaA	1571471	1573381	JW1778	yeaL	1857733	1858179
b1494	pqqL	1572407	1575202	b1809	yoaB	1573513	1573857	JW1779	yeaM	1858136	1858957
b1495	yddB	1575247	1577619	b1810	yoaC	1574219	1574578	JW1780	yeaN	1859054	1860235
b1496	yddA	1577657	1579342	b1811	yoaH	1574698	1574877	JW1781	yeaO	1860290	1860637
b1497	ydeM	1579633	1580790	b1812	pabB	1574951	1576312	JW1782	yoaF	1860659	1860913
b1498	ydeN	1580842	1582524	b1813	yeaB	1576316	1576894	JW1784	yeaQ	1862388	1862636
b1499	ydeO	1582926	1583687	b1814	sdaA	1577078	1578442	JW1785	yoaG	1862784	1862966
b1501	ydeP	1584207	1586486	b1815	yoaD	1578573	1580171	JW1786	yeaR	1862970	1863329
b1502	ydeQ	1586820	1587734	b1816	yoaE	1580175	1581731	JW1787	yeaS	1863502	1864140
b1503	ydeR	1587793	1588296	b1817	manX	1582194	1583165	JW1788	yeaT	1864267	1865190
b1504	ydeS	1588309	1588839	b1818	manY	1583228	1584028	JW1789	yeaU	1865293	1866378
b1505	ydeT	1588853	1590001	b1819	manZ	1584032	1584892	JW1792	yeaX	1869226	1870191
b1506	yneL	1590334	1590536	b1820	yobD	1584947	1585405	JW1793	rnd	1870245	1871372
b1507	hipA	1590854	1592176	b1821	yebN	1585834	1586400	JW1794	fadD	1871442	1873193
b1508	hipB	1592176	1592442	b1822	rrmA	1586397	1587206	JW1795	yeaY	1873332	1873913
b1511	lsrK	1598617	1600209	b1823	cspC	1587372	1587581	JW1796	yeaZ	1873953	1874648
b1512	lsrR	1600288	1601241	b1824	yobF	1587594	1587737	JW1797	yoaA	1874706	1876616
b1513	lsrA	1601490	1603025	b1825	yebO	1588407	1588694	JW1800	yoaH	1877933	1878112
b1514	lsrC	1603019	1604047	b1826	yobG	1588769	1588912	JW1801	pabB	1878186	1879547
b1515	lsrD	1604047	1605039	b1827	kdgR	1589454	1590245	JW1802	yeaB	1879551	1880129
b1516	lsrB	1605051	1606073	b1828	yebQ	1590422	1591795	JW1803	sdaA	1880313	1881677
b1517	lsrF	1606100	1606975	b1829	htpX	1591841	1592722	JW1804	yoaD	1881808	1883406
b1518	lsrG	1606999	1607289	b1830	prc	1592914	1594962	JW1805	yoaE	1883410	1884966
b1519	tam	1607346	1608104	b1831	proQ	1594982	1595680	JW1806	manX	1885429	1886400
b1520	yneE	1608108	1609022	b1832	yebR	1595777	1596328	JW1807	manY	1886463	1887263
b1521	uxaB	1609229	1610680	b1833	yebS	1596404	1597687	JW1808	manZ	1887276	1888127
b1522	dgcF	1610907	1611854	b1834	yebT	1597656	1600289	JW1809	yobD	1888182	1888640
b1523	yneG	1611966	1612325	b1835	yebU	1600369	1601808	JW1811	rrmA	1889632	1890441
b1524	glsB	1612325	1613251	b1836	yebV	1601926	1602162	JW1812	cspC	1890607	1890816
b1525	sad	1613315	1614703	b1837	yebW	1602267	1602458	JW1813	yobF	1890829	1890972
b1526	yneJ	1614804	1615685	b1838	pphA	1602459	1603115	JW1814	yebO	1891642	1891929
b1527	yneK	1615763	1616878	b1839	yebY	1603511	1603852	JW1815	yobG	1892004	1892147
b1528	ydeA	1617028	1618218	b1840	yebZ	1603865	1604737	JW1816	kdgR	1892689	1893311
b1529	marC	1618243	1618908	b1841	yobA	1604741	1605115	JW1818	htpX	1896275	1897156
b1530	marR	1619120	1619554	b1842	holE	1605254	1605484	JW1819	prc	1897348	1899396
b1531	marA	1619574	1619957	b1843	yobB	1605586	1606242	JW1821	yebR	1900211	1900762
b1532	marB	1619989	1620207	b1844	exoX	1606266	1606928	JW1822	yebS	1900883	1902121
b1533	eamA	1620238	1621137	b1845	ptrB	1606925	1608985	JW1823	yebT	1902090	1904723
b1534	ydeE	1621332	1622519	b1846	yebE	1609194	1609853	JW1827	pphA	1906893	1907549
b1535	dgcZ	1622960	1623850	b1847	yebF	1610180	1610548	JW1828	yebY	1907945	1908286
b1536	ydeI	1624105	1624497	b1848	yebG	1610603	1610893	JW1829	yebZ	1908299	1909171
b1537	ydeJ	1624773	1625291	b1849	purT	1611027	1612205	JW1830	yobA	1909175	1909549
b1538	dcp	1625335	1627380	b1850	eda	1612261	1612902	JW1831	holE	1909688	1909918
b1539	ydfG	1627517	1628263	b1851	edd	1612939	1614750	JW1832	yobB	1910020	1910676
b1540	ydfH	1628352	1629038	b1852	zwf	1614985	1616460	JW1833	exoX	1910700	1911362
b1541	ydfZ	1629215	1629418	b1853	yebK	1616798	1617667	JW1834	ptrB	1911359	1913419
b1542	ydfI	1629453	1630913	b1854	pykA	1617795	1619237	JW1835	yebE	1913628	1914287
b1543	ydfJ	1631002	1632285	b1855	lpxM	1619368	1620339	JW1836	yebF	1914614	1914970
b1544	ydfK	1633072	1633305	b1856	yebA	1620459	1621781	JW1837	yebG	1915037	1915327
b1545	pinQ	1633622	1634212	b1857	znuA	1621797	1622729	JW1838	purT	1915461	1916639
b1546	tfaQ	1634310	1634885	b1858	znuC	1622808	1623563	JW1839	eda	1916695	1917336
b1547	ydfN	1634885	1635847	b1859	znuB	1623560	1624345	JW1840	edd	1917373	1919184
b1548	nohA	1635798	1636367	b1860	ruvB	1624492	1625502	JW1841	zwf	1919419	1920894
b1549	ydfO	1637047	1637457	b1861	ruvA	1625511	1626122	JW1842	yebK	1921232	1922101
b1550	gnsB	1637609	1637782	b1862	yebB	1626397	1626999	JW1843	pykA	1922229	1923671
b1551	ynfN	1637954	1638109	b1863	ruvC	1627001	1627522	JW1844	lpxM	1924065	1924772
b1552	cspI	1638455	1638667	b1864	yebC	1627557	1628297	JW1847	znuC	1927241	1927996
b1553	rzpQ	1639030	1639527	b1865	nudB	1628326	1628778	JW1848	znuB	1927993	1928778
b1554	rrrQ	1639524	1640057	b1866	aspS	1628896	1630668	JW1849	ruvB	1928925	1929935
b1555	ydfR	1640054	1640365	b1867	yecD	1630978	1631544	JW1850	ruvA	1929944	1930555
b1556	essQ	1640370	1640585	b1868	yecE	1631541	1632359	JW1852	ruvC	1931434	1931955
b1557	cspB	1641339	1641554	b1869	yecN	1632412	1632807	JW1853	yebC	1931990	1932730
b1558	cspF	1641855	1642067	b1870	yecO	1632848	1633591	JW1854	nudB	1932759	1933268
b1559	ydfT	1642489	1643241	b1871	yecP	1633588	1634559	JW1855	aspS	1933329	1935101
b1560	ydfU	1643255	1644304	b1872	torZ	1634724	1637153	JW1857	yecE	1935974	1936792
b1561	rem	1644651	1644902	b1873	torY	1637178	1638278	JW1859	yecO	1937281	1938024
b1562	hokD	1645119	1645274	b1874	cutC	1638666	1639412	JW1860	yecP	1938021	1938992
b1563	relE	1645346	1645633	b1875	yecM	1639426	1639992	JW1861	torZ	1939157	1941586
b1564	relB	1645633	1645872	b1876	argS	1640208	1641941	JW1862	torY	1941611	1942711
b1565	ydfV	1645897	1646202	b1877	yecT	1642118	1642606	JW1863	cutC	1943099	1943845
b1566	flxA	1646405	1646737	b1895	yecG	1643135	1643563	JW1865	argS	1944641	1946374
b1567	ydfW	1647174	1647323	b1896	otsA	1643570	1644994	JW1867	flhE	1947159	1947551
b1568	ydfX	1647346	1647636	b1897	otsB	1644969	1645769	JW1868	flhA	1947551	1949629
b1569	dicC	1647620	1647850	b1900	araG	1646937	1648451	JW1869	flhB	1949622	1950770
b1570	dicA	1647934	1648341	b1901	araF	1648521	1649510	JW1870	cheZ	1950972	1951616
b1571	ydfA	1648508	1648663	b1902	yecI	1650307	1650810	JW1871	cheY	1951627	1952016
b1572	ydfB	1648665	1648793	b1904	yecR	1651604	1651927	JW1872	cheB	1952031	1953080
b1573	ydfC	1648823	1649041	b1905	ftn	1652098	1652595	JW1873	cheR	1953083	1953943
b1574	dicF	1649382	1649434	b1906	yecH	1652633	1652872	JW1874	tap	1953962	1955563
b1575	dicB	1649609	1649797	b1907	tyrP	1653063	1654274	JW1875	tar	1955609	1957270
b1576	ydfD	1649794	1649985	b1908	yecA	1654336	1655001	JW1876	cheW	1957415	1957918
b1577	ydfE	1650078	1650998	b1909	leuZ	1655197	1655283	JW1877	cheA	1957939	1959897
b1578	insD-7	1650881	1651537	b1910	cysT	1655296	1655369	JW1878	motB	1959908	1960834
b1579	intQ	1651512	1652708	b1911	glyW	1655424	1655499	JW1879	motA	1960831	1961718
b1580	rspB	1652896	1653915	b1912	pgsA	1655651	1656199	JW1880	flhC	1961845	1962423
b1581	rspA	1653927	1655141	b1913	uvrC	1656256	1658088	JW1881	flhD	1962426	1962776
b1582	ynfA	1655347	1655673	b1914	uvrY	1658085	1658741	JW1884	yecG	1963556	1963984
b1583	ynfB	1655808	1656149	b1915	yecF	1659200	1659424	JW1886	otsB	1965390	1966190
b1584	speG	1656184	1656744	b1916	sdiA	1659492	1660214	JW1887	araH	1966357	1967343
b1585	ynfC	1656747	1657457	b1951	rcsA	1660783	1661406	JW1888	araG	1967358	1968872
b1586	ynfD	1657565	1657870	b1952	dsrB	1661450	1661638	JW1889	araF	1968942	1969931
b1587	ynfE	1658069	1660495	b1953	yodD	1661801	1662028	JW1890	yecI	1970728	1971231
b1588	ynfF	1660556	1662979	b1954	dsrA	1662042	1662128	JW1891	yecJ	1971310	1971561
b1589	ynfG	1662990	1663607	b1955	yedP	1662326	1663141	JW1892	yecR	1972025	1972348
b1590	ynfH	1663609	1664463	b1956	yedQ	1663138	1664832	JW1893	ftn	1972519	1973016
b1591	dmsD	1664506	1665120	b1957	yodC	1665003	1665185	JW1894	yecH	1973054	1973293
b1592	clcB	1665315	1666571	b1958	yedI	1665264	1666181	JW1895	tyrP	1973484	1974695
b1593	ynfK	1666524	1667219	b1959	yedA	1666354	1667274	JW1896	yecA	1974757	1975422
b1594	mlc	1667344	1668564	b1960	vsr	1667263	1667733	JW1897	pgsA	1976072	1976620
b1595	ynfL	1668699	1669592	b1961	dcm	1667714	1669132	JW1898	uvrC	1976677	1978509
b1596	ynfM	1669699	1670952	b1962	yedJ	1669199	1669894	JW1899	uvrY	1978506	1979162
b1597	asr	1671376	1671684	b1963	yedR	1669934	1670299	JW1900	yecF	1979621	1979845
b1598	ydgD	1671960	1672781	b1964	yedS	1670866	1671351	JW1901	sdiA	1979913	1980635
b1599	mdtI	1672820	1673149	b1965	yedS	1671361	1671570	JW1902	yecC	1980865	1981617
b1600	mdtJ	1673136	1673501	b1966	yedS	1671654	1672058	JW1903	yecS	1981614	1982282
b1601	tqsA	1673913	1674947	b1967	hchA	1672650	1673501	JW1905	fliY	1983388	1984188
b1602	pntB	1674972	1676360	b1968	yedV	1673609	1674967	JW1906	fliZ	1984276	1984863
b1603	pntA	1676371	1677903	b1969	yedW	1674967	1675638	JW1907	fliA	1984873	1985562
b1604	ydgH	1678427	1679371	b1970	yedX	1675771	1676184	JW1908	fliC	1985913	1987409
b1605	ydgI	1679557	1680939	b1971	yedY	1676293	1677297	JW1909	fliD	1987675	1989081
b1606	folM	1680976	1681698	b1972	yedZ	1677298	1677933	JW1910	fliS	1989106	1989516
b1607	ydgC	1681695	1682030	b1973	yodA	1678190	1678840	JW1911	fliT	1989516	1989881
b1608	rstA	1682159	1682878	b1974	yodB	1679183	1679713	JW1912	amyA	1989959	1991446
b1609	rstB	1682882	1684183	b1975	serU	1680283	1680372	JW1913	yedD	1991480	1991893
b1610	tus	1684259	1685188	b1976	yeeI	1680466	1681263	JW1914	yedE	1992080	1993285
b1611	fumC	1685185	1686588	b1977	asnT	1681364	1681439	JW1915	yedF	1993282	1993515
b1612	fumA	1686731	1688377	b1978	yeeJ	1681726	1688829	JW1916	yedK	1993624	1994292
b1613	manA	1688576	1689751	b1979	yeeL	1689091	1689417	JW1917	yedL	1994403	1994882
b1614	ydgA	1689852	1691360	b1980	yeeL	1689439	1690143	JW1918	yedN_2	1995151	1995342
b1615	uidC	1691586	1692851	b1981	shiA	1690458	1691774	JW1920	yedM	1995804	1996154
b1616	uidB	1692890	1694263	b1982	amn	1691876	1693330	JW1921	fliE	1996503	1996817
b1617	uidA	1694260	1696071	b1983	yeeN	1693673	1694389	JW1922	fliF	1997032	1998690
b1618	uidR	1696462	1697052	b1984	asnW	1694842	1694917	JW1923	fliG	1998683	1999678
b1619	hdhA	1697273	1698040	b1985	yeeO	1695018	1696661	JW1924	fliH	1999671	2000357
b1620	malI	1698152	1699180	b1986	asnU	1696666	1696741	JW1925	fliI	2000357	2001730
b1621	malX	1699355	1700947	b1987	cbl	1696779	1697729	JW1926	fliJ	2001749	2002192
b1622	malY	1700957	1702129	b1988	nac	1697831	1698748	JW1927	fliK	2002189	2003316
b1623	add	1702233	1703234	b1989	asnV	1699075	1699150	JW1928	fliL	2003421	2003885
b1624	ydgJ	1703268	1704308	b1990	erfK	1699206	1700138	JW1929	fliM	2003890	2004894
b1625	cnu	1704949	1705164	b1991	cobT	1700203	1701282	JW1930	fliN	2004891	2005304
b1626	ydgK	1705250	1705690	b1992	cobS	1701294	1702037	JW1932	fliP	2005672	2006409
b1627	rsxA	1705767	1706348	b1993	cobU	1702034	1702579	JW1933	fliQ	2006419	2006688
b1628	rsxB	1706348	1706926	b2009	sbmC	1703317	1703790	JW1934	fliR	2006696	2007481
b1629	rsxC	1706919	1709141	b2010	dacD	1703909	1705075	JW1935	rcsA	2007771	2008394
b1630	rsxD	1709142	1710200	b2011	sbcB	1705284	1706711	JW1936	dsrB	2008438	2008626
b1631	rsxG	1710204	1710824	b2012	yeeD	1706754	1706981	JW1938	yedP	2009314	2010129
b1632	rsxE	1710828	1711523	b2013	yeeE	1706995	1708053	JW1940	yodC	2011991	2012173
b1633	nth	1711523	1712158	b2014	yeeF	1708232	1709590	JW1941	yedI	2012252	2013169
b1634	dtpA	1712769	1714271	b2015	yeeY	1709857	1710786	JW1942	yedA	2013342	2014262
b1635	gstA	1714377	1714982	b2016	yeeZ	1710832	1711656	JW1943	vsr	2014251	2014721
b1636	pdxY	1715026	1715889	b2017	yefM	1711990	1712241	JW1944	dcm	2014702	2016120
b1637	tyrS	1715948	1717222	b2018	hisL	1712524	1712574	JW1945	yedJ	2016187	2016882
b1638	pdxH	1717351	1718007	b2019	hisG	1712720	1713619	JW1946	yedR	2016922	2017305
b1639	mliC	1718066	1718395	b2020	hisD	1713625	1714929	JW1948	yedS_2	2018349	2018558
b1640	anmK	1718493	1719602	b2021	hisC	1714926	1715996	JW1949	yedS_3	2018642	2019046
b1641	slyB	1719876	1720343	b2022	hisB	1715996	1717063	JW1950	hchA	2019638	2020489
b1642	slyA	1720390	1720824	b2023	hisH	1717063	1717653	JW1951	yedV	2020597	2021955
b1643	ydhI	1721025	1721261	b2024	hisA	1717653	1718390	JW1953	yedX	2022759	2023172
b1644	ydhJ	1721264	1722121	b2025	hisF	1718372	1719148	JW1954	yedY	2023281	2024285
b1645	ydhK	1722121	1724133	b2026	hisI	1719142	1719753	JW1955	yedZ	2024286	2024921
b1646	sodC	1724134	1724655	b2027	cld	1719849	1720829	JW1956	yodA	2025178	2025828
b1647	ydhF	1724736	1725632	b2028	ugd	1720975	1722141	JW1958	yeeI	2027454	2028251
b1648	ydhL	1725681	1725920	b2029	gnd	1722390	1723796	JW1961	yeeL_1	2036427	2037131
b1649	nemR	1726023	1726622	b2063	yegH	1724109	1725692	JW1962	shiA	2037446	2038762
b1650	nemA	1726659	1727756	b2064	asmA	1725966	1727819	JW1963	amn	2038864	2040318
b1651	gloA	1727837	1728244	b2065	dcd	1727841	1728422	JW1964	yeeN	2040661	2041377
b1652	rnt	1728347	1728994	b2066	udk	1728514	1729155	JW1965	yeeO	2042006	2043649
b1653	lhr	1729087	1733703	b2067	yegE	1729473	1732790	JW1966	cbl	2043767	2044717
b1654	grxD	1733754	1734101	b2068	alkA	1732899	1733747	JW1967	nac	2044819	2045736
b1655	mepH	1734435	1735250	b2069	yegD	1733881	1735233	JW1968	erfK	2046194	2047129
b1656	sodB	1735378	1735959	b2070	yegI	1735246	1737192	JW1969	cobT	2047191	2048270
b1657	ydhP	1736121	1737290	b2071	yegJ	1737392	1737853	JW1970	cobS	2048282	2049025
b1658	purR	1737844	1738869	b2072	yegK	1737918	1738679	JW1971	cobU	2049022	2049567
b1659	ydhB	1738866	1739798	b2073	yegL	1738676	1739335	JW1972	insH-6	2050108	2051124
b1660	ydhC	1739911	1741122	b2074	mdtA	1740223	1741470	JW1978	insC-3	1016493	1016903
b1661	cfa	1741413	1742561	b2075	mdtB	1741470	1744592	JW1980	yoeE	2054047	2054307
b1662	ribC	1742601	1743242	b2076	mdtC	1744593	1747670	JW1982	flu	2055186	2058461
b1663	mdtK	1743457	1744830	b2077	mdtD	1747671	1749086	JW1983	yeeR	2058582	2060114
b1664	ydhQ	1744871	1746127	b2078	baeS	1749083	1750486	JW1984	yeeS	2060111	2060557
b1665	valV	1746435	1746511	b2079	baeR	1750483	1751205	JW1985	yeeT	2060620	2060841
b1666	valW	1746516	1746592	b2097	fbaB	1751659	1752711	JW1986	yeeU	2060915	2061283
b1667	ydhR	1746700	1747005	b2098	yegT	1752968	1754245	JW1987	yeeV	2061372	2061746
b1668	ydhS	1747131	1748735	b2099	yegU	1754242	1755246	JW1988	yeeW	2061743	2061937
b1669	ydhT	1748747	1749559	b2100	yegV	1755243	1756208	JW1989	yeeX	2062835	2063230
b1670	ydhU	1749563	1750348	b2101	yegW	1756182	1756928	JW1990	yeeA	2063336	2064394
b1671	ydhX	1750345	1751013	b2102	yegX	1756980	1757798	JW1991	sbmC	2064592	2065065
b1672	ydhW	1751077	1751724	b2103	thiD	1757863	1758663	JW1993	sbcB	2066559	2067986
b1673	ydhV	1751728	1753830	b2104	thiM	1758660	1759448	JW1994	yeeD	2068029	2068256
b1674	ydhY	1753851	1754477	b2105	yohL	1759671	1759943	JW1995	yeeE	2068270	2069328
b1675	fumD	1754932	1755141	b2106	yohM	1760064	1760888	JW1998	yeeZ	2072107	2072931
b1676	pykF	1755698	1757110	b2107	yohN	1761107	1761445	JW2001	hisG	2073995	2074894
b1677	lpp	1757421	1757657	b2108	yehA	1761527	1762561	JW2002	hisD	2074900	2076204
b1678	ldtE	1757721	1758725	b2109	yehB	1762577	1765057	JW2003	hisC	2076201	2077271
b1679	sufE	1758874	1759290	b2110	yehC	1765073	1765792	JW2004	hisB	2077271	2078338
b1680	sufS	1759303	1760523	b2111	yehD	1765827	1766369	JW2005	hisH	2078338	2078928
b1681	sufD	1760520	1761791	b2112	yehE	1766662	1766943	JW2006	hisA	2078928	2079665
b1682	sufC	1761766	1762512	b2113	mrp	1767206	1768315	JW2007	hisF	2079647	2080423
b1683	sufB	1762522	1764009	b2114	metG	1768447	1770480	JW2008	hisI	2080417	2081028
b1684	sufA	1764018	1764386	b2115	molR	1770621	1771445	JW2010	ugd	2082250	2083416
b1685	ydiH	1764934	1765122	b2116	molR	1771557	1773494	JW2011	gnd	2083665	2085071
b1686	menI	1765222	1765632	b2117	molR	1773469	1774416	JW2012	wbbL_2	2085199	2085480
b1687	ydiJ	1765629	1768685	b2118	yehI	1774426	1778058	JW2016	wbbL_1	2086719	2087192
b1688	ydiK	1769074	1770186	b2119	yehL	1778743	1779831	JW2017	wbbK	2087194	2088312
b1689	ydiL	1770615	1770971	b2120	yehM	1779842	1782121	JW2018	wbbJ	2088297	2088887
b1690	ydiM	1771071	1772285	b2121	yehP	1782114	1783250	JW2019	wbbI	2088868	2089860
b1691	ydiN	1772512	1773777	b2122	yehQ	1783247	1785091	JW2020	wbbH	2089863	2091029
b1692	ydiB	1773789	1774655	b2123	yehR	1785372	1785833	JW2021	glf	2091029	2092132
b1693	aroD	1774686	1775444	b2124	yehS	1785873	1786343	JW2022	rfbX	2092140	2093387
b1694	ydiF	1775587	1777182	b2125	yehT	1786390	1787109	JW2023	rfbC	2093384	2093941
b1695	ydiO	1777196	1778347	b2126	yehU	1787106	1788791	JW2024	rfbA	2093941	2094822
b1696	ydiP	1778390	1779301	b2127	mlrA	1789013	1789744	JW2025	rfbD	2094921	2095778
b1697	ydiQ	1779617	1780381	b2128	yehW	1789892	1790623	JW2026	rfbB	2095778	2096863
b1698	ydiR	1780401	1781339	b2129	yehX	1790628	1791554	JW2027	galF	2097236	2098129
b1699	ydiS	1781395	1782684	b2130	yehY	1791547	1792704	JW2028	wcaM	2098304	2099698
b1700	ydiT	1782681	1782974	b2131	yehZ	1792711	1793628	JW2029	wcaL	2099709	2100929
b1701	fadK	1782977	1784677	b2132	bglX	1793839	1796136	JW2030	wcaK	2100926	2102206
b1702	ppsA	1784734	1787112	b2133	dld	1796332	1798047	JW2031	wzxC	2102482	2103960
b1703	ppsR	1787445	1788278	b2134	pbpG	1798085	1799017	JW2032	wcaJ	2103962	2105356
b1704	aroH	1788435	1789481	b2135	yohC	1799191	1799778	JW2033	cpsG	2105411	2106781
b1705	ydiE	1789613	1789804	b2136	yohD	1799948	1800526	JW2034	cpsB	2106886	2108322
b1706	ydiU	1789808	1791244	b2137	yohF	1800656	1801417	JW2035	wcaI	2108325	2109548
b1707	ydiV	1791307	1792020	b2138	yohG	1801470	1802558	JW2037	fcl	2110027	2110992
b1708	nlpC	1792267	1792731	b2139	yohH	1802696	1802833	JW2038	gmd	2110995	2112116
b1709	btuD	1792809	1793558	b2140	dusC	1803585	1804532	JW2039	wcaF	2112142	2112690
b1710	btuE	1793558	1794109	b2141	yohJ	1804771	1805169	JW2040	wcaE	2112706	2113452
b1711	btuC	1794172	1795152	b2142	yohK	1805166	1805861	JW2041	wcaD	2113463	2114680
b1712	ihfA	1795253	1795552	b2143	cdd	1805991	1806875	JW2042	wcaC	2114655	2115872
b1713	pheT	1795557	1797944	b2144	sanA	1807025	1807744	JW2043	wcaB	2115869	2116357
b1714	pheS	1797959	1798942	b2145	yeiS	1807747	1807986	JW2044	wcaA	2116360	2117199
b1715	pheM	1799226	1799270	b2146	yeiT	1808180	1809418	JW2045	wzc	2117292	2119454
b1716	rplT	1799393	1799749	b2147	yeiA	1809412	1810647	JW2046	wzb	2119457	2119900
b1717	rpmI	1799802	1799999	b2148	mglC	1810890	1811900	JW2047	wza	2119906	2121045
b1718	infC	1800096	1800638	b2149	mglA	1811916	1813436	JW2049	asmA	2123561	2125414
b1719	thrS	1800642	1802570	b2150	mglB	1813497	1814495	JW2050	dcd	2125436	2126017
b1722	ydiY	1805325	1806083	b2151	galS	1814775	1815815	JW2051	udk	2126109	2126750
b1723	pfkB	1806370	1807299	b2152	yeiB	1815957	1817114	JW2052	yegE	2127068	2130385
b1724	ydiZ	1807400	1807690	b2153	folE	1817131	1817799	JW2053	alkA	2130494	2131342
b1725	yniA	1807796	1808656	b2154	yeiG	1818057	1818893	JW2054	yegD	2131476	2132828
b1726	yniB	1808697	1809233	b2155	cirA	1818925	1820916	JW2055	yegI	2132841	2134787
b1727	hxpB	1809380	1810048	b2156	lysP	1821210	1822679	JW2056	yegJ	2134987	2135448
b1728	ydjM	1810211	1810801	b2157	yeiE	1822884	1823765	JW2057	yegK	2135513	2136274
b1729	tcyP	1810934	1812325	b2158	yeiH	1823864	1824913	JW2058	yegL	2136271	2136930
b1730	ydjO	1812329	1813132	b2159	nfo	1824987	1825844	JW2060	mdtB	2139065	2142187
b1731	cedA	1813421	1813663	b2160	yeiI	1825847	1826935	JW2061	mdtC	2142188	2145265
b1732	katE	1813867	1816128	b2161	yeiJ	1827042	1828292	JW2062	mdtD	2145266	2146681
b1733	chbG	1816386	1817135	b2162	rihB	1828392	1829333	JW2063	baeS	2146678	2148081
b1734	chbF	1817148	1818500	b2163	yeiL	1829502	1830161	JW2064	baeR	2148078	2148800
b1735	chbR	1818605	1819447	b2164	yeiM	1830232	1831482	JW2066	yegQ	2149470	2150831
b1736	chbA	1819455	1819805	b2165	yeiN	1831576	1832514	JW2067	ogrK	2151104	2151322
b1737	chbC	1819856	1821214	b2166	yeiC	1832502	1833443	JW2070	yegS	2152514	2153413
b1738	chbB	1821299	1821619	b2167	fruA	1833866	1835557	JW2074	gatR_2	2155197	2155535
b1739	osmE	1821918	1822256	b2168	fruK	1835574	1836512	JW2075	gatD	2155635	2156675
b1740	nadE	1822458	1823285	b2169	fruB	1836512	1837642	JW2076	gatC	2156723	2158078
b1741	cho	1823515	1824402	b2170	setB	1838010	1839191	JW2077	gatB	2159357	2159560
b1742	ves	1824362	1824937	b2171	yeiP	1839597	1840169	JW2078+JW2081	gatA	2159591	2160043
b1743	spy	1825140	1825625	b2172	yeiQ	1840392	1841858	JW2082	gatZ	2160053	2161315
b1744	astE	1825955	1826923	b2173	yeiR	1841976	1842962	JW2085	yegT	2163815	2165092
b1745	astB	1826916	1828259	b2174	yeiU	1843001	1843714	JW2086	yegU	2165089	2166093
b1746	astD	1828256	1829734	b2175	spr	1844126	1844692	JW2087	yegV	2166090	2167055
b1747	astA	1829731	1830765	b2176	rtn	1844873	1846429	JW2088	yegW	2167029	2167775
b1748	astC	1830762	1831982	b2177	yejA	1846511	1848325	JW2090	thiD	2168710	2169510
b1749	xthA	1832428	1833234	b2178	yejB	1848326	1849420	JW2091	thiM	2169507	2170295
b1750	ydjX	1833401	1834111	b2179	yejE	1849420	1850445	JW2092	yohL	2170518	2170790
b1751	ydjY	1834116	1834793	b2180	yejF	1850447	1852036	JW2093	yohM	2170911	2171735
b1752	ydjZ	1834808	1835515	b2181	yejG	1852040	1852384	JW2095	yehA	2172374	2173408
b1753	ynjA	1835515	1836063	b2182	bcr	1852717	1853907	JW2096	yehB	2173424	2175904
b1754	ynjB	1836073	1837239	b2183	rsuA	1853935	1854630	JW2097	yehC	2175920	2176639
b1755	ynjC	1837212	1838747	b2184	yejH	1854779	1856539	JW2098	yehD	2176674	2177216
b1756	ynjD	1838747	1839400	b2185	rplY	1856664	1856948	JW2099	yehE	2177509	2177790
b1757	ynjE	1839467	1840774	b2186	yejK	1857087	1858094	JW2100	mrp	2178053	2179162
b1758	ynjF	1840783	1841403	b2187	yejL	1858276	1858503	JW2101	metG	2179285	2181327
b1759	nudG	1841490	1841897	b2188	yejM	1858523	1860283	JW2102	molR_1	2181468	2182292
b1760	ynjH	1841863	1842135	b2189	proL	1860358	1860434	JW2105	yehI	2185273	2188905
b1761	gdhA	1842371	1843714	b2193	narP	1860867	1861514	JW2106	yehK	2188966	2189283
b1762	ynjI	1843831	1844871	b2194	ccmH	1861725	1862777	JW2108	yehM	2190689	2192968
b1763	topB	1844999	1846960	b2195	ccmG	1862774	1863331	JW2110	yehQ	2194094	2195938
b1764	selD	1846965	1848008	b2196	ccmF	1863328	1865271	JW2112	yehS	2196720	2197190
b1765	ydjA	1848125	1848676	b2197	ccmE	1865268	1865747	JW2115	mlrA	2199860	2200591
b1766	sppA	1848837	1850693	b2198	ccmD	1865744	1865953	JW2116	yehW	2200739	2201470
b1767	ansA	1850860	1851876	b2199	ccmC	1865950	1866687	JW2117	yehX	2201475	2202401
b1768	pncA	1851887	1852528	b2200	ccmB	1866729	1867391	JW2118	yehY	2202394	2203551
b1769	ydjE	1852621	1853979	b2201	ccmA	1867388	1868011	JW2119	yehZ	2203558	2204475
b1770	ydjF	1854096	1854854	b2202	napC	1868024	1868626	JW2120	bglX	2204686	2206983
b1771	ydjG	1854991	1855971	b2203	napB	1868636	1869085	JW2121	dld	2207179	2208894
b1772	ydjH	1855981	1856928	b2204	napH	1869082	1869945	JW2124	yohD	2210795	2211373
b1773	ydjI	1856933	1857769	b2205	napG	1869932	1870627	JW2125	yohF	2211503	2212264
b1774	ydjJ	1857790	1858833	b2206	napA	1870634	1873120	JW2128	dusC	2214432	2215379
b1775	ydjK	1858850	1860229	b2207	napD	1873117	1873380	JW2129	yohJ	2215618	2216016
b1776	ydjL	1860256	1861332	b2208	napF	1873370	1873864	JW2130	yohK	2216013	2216708
b1777	yeaC	1861702	1861974	b2209	eco	1874272	1874760	JW2131	cdd	2216838	2217722
b1778	msrB	1862016	1862429	b2210	mqo	1875475	1877121	JW2132	sanA	2217872	2218591
b1779	gapA	1862771	1863766	b2211	yojI	1877339	1878982	JW2133	yeiT	2219027	2220265
b1780	yeaD	1863850	1864734	b2212	alkB	1879058	1879708	JW2134	yeiA	2220259	2221494
b1781	yeaE	1864782	1865636	b2213	ada	1879708	1880772	JW2135	mglC	2221737	2222747
b1782	mipA	1865726	1866472	b2214	yojL	1880846	1881901	JW2136	mglA	2222763	2224283
b1783	yeaG	1866908	1868842	b2215	ompC	1882013	1883116	JW2137	mglB	2224344	2225342
b1784	yeaH	1868955	1870238	b2216	rcsD	1883855	1886527	JW2138	galS	2225622	2226662
b1785	cdgI	1870385	1871860	b2217	rcsB	1886544	1887194	JW2139	yeiB	2226804	2227961
b1786	dgcJ	1872041	1873531	b2218	rcsC	1887394	1890243	JW2140	folE	2227978	2228646
b1787	yeaK	1873574	1874077	b2218	rcsC	1887394	1890243	JW2141	yeiG	2228904	2229740
b1788	yoaI	1874078	1874182	b2218	rcsC	1887394	1890243	JW2142	cirA	2229772	2231667
b1789	yeaL	1874352	1874798	b2219	atoS	1890410	1892236	JW2143	lysP	2232057	2233526
b1790	nimR	1874755	1875576	b2220	atoC	1892233	1893618	JW2144	yeiE	2233731	2234612
b1791	nimT	1875673	1876854	b2221	atoD	1893814	1894476	JW2145	yeiH	2234711	2235760
b1792	yeaO	1876909	1877256	b2222	atoA	1894476	1895126	JW2146	nfo	2235834	2236691
b1793	yoaF	1877278	1877532	b2223	atoE	1895123	1896445	JW2147	yeiI	2236694	2237782
b1794	dgcP	1877715	1878740	b2224	atoB	1896476	1897660	JW2148	yeiJ	2237889	2239139
b1795	yeaQ	1879007	1879255	b2225	yfaP	1897734	1898510	JW2149	rihB	2239239	2240180
b1796	yoaG	1879403	1879585	b2226	yfaQ	1898515	1900164	JW2150	yeiL	2240349	2241008
b1797	yeaR	1879589	1879948	b2227	yfaS	1900165	1900650	JW2151	yeiM	2241079	2242308
b1798	leuE	1880121	1880759	b2228	yfaS	1900666	1904769	JW2152	yeiN	2242423	2243361
b1799	dmlR	1880886	1881809	b2229	yfaT	1904703	1905326	JW2153	yeiC	2243349	2244290
b1800	dmlA	1881912	1882997	b2230	yfaA	1905323	1907011	JW2154	fruA	2244713	2246404
b1801	yeaV	1883188	1884633	b2231	gyrA	1907160	1909787	JW2155	fruK	2246421	2247359
b1802	yeaW	1884665	1885789	b2232	ubiG	1909934	1910656	JW2156	fruB	2247359	2248489
b1803	yeaX	1885845	1886810	b2233	yfaL	1910784	1914536	JW2157	setB	2248857	2250038
b1804	rnd	1886864	1887991	b2234	nrdA	1915232	1917517	JW2160	yeiQ	2251239	2252705
b1805	fadD	1888061	1889746	b2235	nrdB	1917751	1918881	JW2161	yeiR	2252823	2253809
b1806	yeaY	1889951	1890532	b2236	yfaE	1918881	1919135	JW2162	yeiU	2253848	2254561
b1807	tsaB	1890572	1891267	b2237	inaA	1919189	1919839	JW2163	spr	2254973	2255539
b1808	yoaA	1891325	1893235	b2238	yfaH	1920054	1920260	JW2164	rtn	2255720	2257276
b1809	yoaB	1893367	1893711	b2239	glpQ	1920302	1921378	JW2165	yejA	2257352	2259172
b1810	yoaC	1894133	1894432	b2240	glpT	1921383	1922741	JW2166	yejB	2259173	2260267
b1811	yoaH	1894552	1894731	b2241	glpA	1923014	1924642	JW2167	yejE	2260267	2261292
b1812	pabB	1894805	1896166	b2242	glpB	1924632	1925891	JW2168	yejF	2261294	2262883
b1813	nudL	1896170	1896748	b2243	glpC	1925888	1927078	JW2169	yejG	2262887	2263231
b1814	sdaA	1896932	1898296	b2244	yfaD	1927271	1928170	JW2171	rsuA	2264782	2265477
b1815	pdeD	1898427	1900025	b2245	yfaU	1928409	1929212	JW2172	yejH	2265662	2267386
b1816	yoaE	1900029	1901585	b2246	yfaV	1929230	1930519	JW2173	rplY	2267511	2267795
b1817	manX	1902048	1903019	b2247	yfaW	1930576	1931793	JW2174	yejK	2267934	2268941
b1818	manY	1903082	1903882	b2248	yfaX	1931796	1932578	JW2175	yejL	2269123	2269350
b1819	manZ	1903895	1904746	b2249	yfaY	1932798	1934000	JW2176	yejM	2269370	2271130
b1820	yobD	1904801	1905259	b2250	yfaZ	1934100	1934642	JW2181	narP	2275494	2276141
b1821	mntP	1905688	1906254	b2251	yfaO	1934921	1935346	JW2182	ccmH	2276352	2277404
b1822	rlmA	1906251	1907060	b2252	ais	1935385	1935987	JW2183	ccmG	2277401	2277958
b1823	cspC	1907226	1907435	b2253	yfbE	1936277	1937434	JW2184	ccmF	2277955	2279898
b1824	yobF	1907448	1907591	b2254	yfbF	1937438	1938406	JW2185	ccmE	2279895	2280374
b1825	yebO	1908261	1908548	b2255	yfbG	1938406	1940388	JW2186	ccmD	2280371	2280580
b1826	mgrB	1908623	1908766	b2256	yfbH	1940385	1941275	JW2187	ccmC	2280577	2281338
b1827	kdgR	1909308	1910099	b2257	arnT	1941275	1942927	JW2188	ccmB	2281356	2282018
b1828	yebQ	1910276	1911649	b2258	yfbJ	1943259	1943645	JW2190	napC	2282651	2283253
b1829	htpX	1911695	1912576	b2259	pmrD	1943639	1943905	JW2192	napH	2283709	2284572
b1830	prc	1912768	1914816	b2260	menE	1944015	1945370	JW2193	napG	2284559	2285254
b1831	proQ	1914836	1915534	b2261	menC	1945367	1946329	JW2194	napA	2285261	2287747
b1832	msrC	1915631	1916128	b2262	menB	1946329	1947186	JW2195	napD	2287744	2288007
b1833	yebS	1916258	1917541	b2263	yfbB	1947201	1947959	JW2196	napF	2287997	2288491
b1834	yebT	1917510	1920143	b2264	menD	1947956	1949626	JW2197	eco	2288899	2289387
b1835	rsmF	1920223	1921662	b2265	menF	1949715	1951010	JW2198	mqo	2289989	2291635
b1836	yebV	1921780	1922016	b2266	elaB	1951089	1951394	JW2199	yojI	2291853	2293496
b1837	yebW	1922121	1922312	b2267	elaA	1951449	1951910	JW2200	alkB	2293572	2294222
b1838	pphA	1922313	1922969	b2268	elaC	1951975	1952892	JW2201	ada	2294222	2295286
b1839	yebY	1923365	1923706	b2269	elaD	1953080	1954291	JW2203	ompC	2296527	2297630
b1840	yebZ	1923719	1924591	b2270	yfbK	1954362	1956089	JW2204	rcsD	2298369	2301041
b1841	yobA	1924595	1924969	b2271	yfbL	1956227	1957198	JW2205	rcsB	2301058	2301708
b1842	holE	1925108	1925338	b2272	yfbM	1957301	1957804	JW2213	atoS	2304978	2306750
b1843	yobB	1925440	1926096	b2273	yfbN	1958077	1958793	JW2214	atoC	2306747	2308132
b1844	exoX	1926120	1926782	b2274	yfbO	1958948	1959424	JW2215	atoD	2308328	2308990
b1845	ptrB	1926779	1928839	b2275	yfbP	1959480	1960331	JW2216	atoA	2308990	2309640
b1846	yebE	1929048	1929707	b2276	nuoN	1960415	1961692	JW2217	atoE	2309637	2310959
b1847	yebF	1930034	1930390	b2277	nuoM	1961879	1963408	JW2218	atoB	2310990	2312174
b1848	yebG	1930457	1930747	b2278	nuoL	1963572	1965413	JW2219	yfaP	2312248	2313024
b1849	purT	1930881	1932059	b2279	nuoK	1965410	1965712	JW2220	yfaQ	2313029	2314678
b1850	eda	1932115	1932756	b2280	nuoJ	1965709	1966263	JW2221	yfaS_2	2314679	2315164
b1851	edd	1932793	1934604	b2281	nuoI	1966275	1966817	JW2222	yfaS_1	2315180	2319283
b1852	zwf	1934839	1936314	b2282	nuoH	1966832	1967809	JW2223	yfaT	2319217	2319840
b1853	yebK	1936652	1937521	b2283	nuoG	1967806	1970538	JW2224	yfaA	2319837	2321525
b1854	pykA	1937649	1939091	b2284	nuoF	1970585	1971922	JW2225	gyrA	2321674	2324301
b1855	lpxM	1939222	1940193	b2285	nuoE	1971919	1972419	JW2226	ubiG	2324448	2325170
b1856	mepM	1940313	1941635	b2286	nuoC	1972422	1974224	JW2227	yfaL	2325298	2329050
b1857	znuA	1941651	1942583	b2287	nuoB	1974318	1974980	JW2228	nrdA	2329746	2332031
b1858	znuC	1942662	1943417	b2288	nuoA	1974996	1975439	JW2229	nrdB	2332226	2333395
b1859	znuB	1943414	1944199	b2289	lrhA	1976070	1977008	JW2230	yfaE	2333395	2333649
b1860	ruvB	1944346	1945356	b2290	yfbQ	1977928	1979145	JW2231	inaA	2333703	2334353
b1861	ruvA	1945365	1945976	b2291	yfbR	1979229	1979828	JW2232	yfaH	2334568	2334774
b1862	yebB	1946251	1946853	b2292	yfbS	1979887	1981719	JW2233	glpQ	2334816	2335892
b1863	ruvC	1946855	1947376	b2293	yfbT	1981806	1982456	JW2234	glpT	2335897	2337255
b1864	yebC	1947411	1948151	b2294	yfbU	1982467	1982961	JW2235	glpA	2337528	2339156
b1865	nudB	1948180	1948632	b2295	yfbV	1983044	1983499	JW2236	glpB	2339146	2340405
b1866	aspS	1948750	1950522	b2296	ackA	1983837	1985039	JW2237	glpC	2340402	2341592
b1867	yecD	1950832	1951398	b2297	pta	1985114	1987258	JW2238	yfaD	2341785	2342684
b1868	yecE	1951395	1952213	b2298	yfcC	1987448	1988968	JW2239	yfaU	2342923	2343726
b1869	yecN	1952266	1952661	b2299	yfcD	1989001	1989543	JW2240	yfaV	2343744	2345033
b1870	cmoA	1952702	1953445	b2300	yfcE	1989601	1990155	JW2241	yfaW	2345090	2346295
b1871	cmoB	1953442	1954413	b2301	yfcF	1990208	1990852	JW2242	yfaX	2346310	2347092
b1872	torZ	1954578	1957007	b2302	yfcG	1990988	1991635	JW2243	yfaY	2347312	2348514
b1873	torY	1957032	1958132	b2303	folX	1991692	1992054	JW2245	yfaO	2349435	2349860
b1874	cutC	1958520	1959266	b2304	yfcH	1992075	1992968	JW2246	ais	2349899	2350501
b1875	yecM	1959280	1959846	b2305	yfcI	1993016	1993906	JW2248	yfbF	2351952	2352920
b1876	argS	1960062	1961795	b2306	hisP	1994103	1994876	JW2249	yfbG	2352920	2354902
b1877	yecT	1961972	1962460	b2307	hisM	1994884	1995600	JW2250	yfbH	2354899	2355789
b1878	flhE	1962580	1962972	b2308	hisQ	1995597	1996283	JW2251	arnT	2355789	2357441
b1879	flhA	1962972	1965050	b2309	hisJ	1996373	1997155	JW2252	yfbW	2357438	2357773
b1880	flhB	1965043	1966191	b2310	argT	1997376	1998158	JW2254	pmrD	2358153	2358419
b1881	cheZ	1966393	1967037	b2311	ubiX	1998424	1998993	JW2255	menE	2358529	2359884
b1882	cheY	1967048	1967437	b2312	purF	1999088	2000605	JW2256	menC	2359881	2360843
b1883	cheB	1967452	1968501	b2313	cvpA	2000642	2001130	JW2257	menB	2360843	2361700
b1884	cheR	1968504	1969364	b2314	dedD	2001389	2002051	JW2258	yfbB	2361715	2362473
b1885	tap	1969383	1970984	b2315	folC	2002041	2003309	JW2260	menF	2364229	2365524
b1886	tar	1971030	1972691	b2316	accD	2003379	2004293	JW2261	elaB	2365603	2365908
b1887	cheW	1972836	1973339	b2317	dedA	2004449	2005108	JW2262	elaA	2365963	2366424
b1888	cheA	1973360	1975324	b2318	truA	2005191	2006003	JW2263	elaC	2366489	2367406
b1889	motB	1975329	1976255	b2319	usg	2006003	2007016	JW2265	yfbK	2368876	2370603
b1890	motA	1976252	1977139	b2320	pdxB	2007082	2008218	JW2266	yfbL	2370741	2371712
b1891	flhC	1977266	1977844	b2321	flk	2008317	2009312	JW2267	yfbM	2371815	2372318
b1892	flhD	1977847	1978197	b2322	yfcJ	2009309	2010487	JW2268	yfbN	2372591	2373307
b1895	uspC	1979753	1980181	b2323	fabB	2010752	2011972	JW2269	yfbO	2373462	2373938
b1896	otsA	1980188	1981612	b2324	trmC	2012131	2014137	JW2270	yfbP	2373997	2374845
b1897	otsB	1981587	1982387	b2325	yfcL	2014258	2014536	JW2271	nuoN	2374929	2376386
b1900	araG	1983555	1985069	b2326	yfcM	2014570	2015118	JW2272	nuoM	2376393	2377922
b1901	araF	1985139	1986128	b2327	yfcA	2015118	2015927	JW2273	nuoL	2378086	2379927
b1902	ftnB	1986925	1987428	b2328	mepA	2015927	2016751	JW2274	nuoK	2379924	2380226
b1904	yecR	1988222	1988545	b2329	aroC	2016755	2017840	JW2275	nuoJ	2380223	2380777
b1905	ftnA	1988716	1989213	b2330	prmB	2017875	2018807	JW2276	nuoI	2380789	2381331
b1906	yecH	1989251	1989490	b2331	yfcN	2018973	2019524	JW2277	nuoH	2381346	2382323
b1907	tyrP	1989681	1990892	b2332	yfcO	2019595	2020416	JW2278	nuoG	2382320	2385046
b1908	yecA	1990954	1991619	b2333	yfcP	2020418	2020957	JW2279	nuoF	2385099	2386436
b1909	leuZ	1991815	1991901	b2334	yfcQ	2020954	2021442	JW2280	nuoE	2386433	2386933
b1910	cysT	1991914	1991987	b2335	yfcR	2021439	2021951	JW2283	nuoA	2389510	2389953
b1911	glyW	1992042	1992117	b2336	yfcS	2021951	2022703	JW2284	lrhA	2390584	2391522
b1912	pgsA	1992269	1992817	b2337	yfcT	2022723	2023619	JW2287	yfbQ	2392442	2393659
b1913	uvrC	1992874	1994706	b2338	yfcU	2023632	2025368	JW2288	yfbR	2393743	2394342
b1914	uvrY	1994703	1995359	b2339	yfcV	2025450	2026013	JW2289	yfbS	2394401	2396233
b1915	yecF	1995818	1996042	b2340	sixA	2026694	2027179	JW2291	yfbU	2396981	2397475
b1916	sdiA	1996110	1996832	b2341	yfcX	2027382	2029526	JW2292	yfbV	2397558	2398013
b1917	tcyN	1997062	1997814	b2342	yfcY	2029526	2030836	JW2293	ackA	2398351	2399553
b1918	tcyL	1997811	1998479	b2343	yfcZ	2031017	2031301	JW2294	pta	2399628	2401772
b1919	dcyD	1998494	1999480	b2344	fadL	2031667	2033013	JW2295	yfcC	2401962	2403482
b1920	tcyJ	1999585	2000385	b2345	yfdF	2033379	2034437	JW2296	yfcD	2403515	2404057
b1921	fliZ	2000473	2001024	b2346	vacJ	2034619	2035374	JW2298	yfcF	2404722	2405366
b1922	fliA	2001070	2001789	b2347	yfdC	2035668	2036600	JW2299	yfcG	2405502	2406149
b1923	fliC	2002110	2003606	b2348	argW	2036676	2036750	JW2300	folX	2406206	2406568
b1924	fliD	2003872	2005278	b2364	dsdC	2037427	2038362	JW2301	yfcH	2406589	2407482
b1925	fliS	2005303	2005713	b2365	dsdX	2038580	2039917	JW2302	yfcI	2407530	2408420
b1926	fliT	2005713	2006078	b2366	dsdA	2039935	2041263	JW2303	hisP	2408617	2409390
b1927	amyA	2006156	2007643	b2367	emrY	2041371	2042909	JW2304	hisM	2409398	2410114
b1928	yedD	2007677	2008090	b2368	emrK	2042909	2044072	JW2305	hisQ	2410111	2410797
b1929	yedE	2008277	2009482	b2369	evgA	2044488	2045102	JW2306	hisJ	2410887	2411669
b1930	yedF	2009479	2009712	b2370	evgS	2045107	2048700	JW2307	argT	2411890	2412672
b1931	yedK	2009821	2010489	b2371	yfdE	2048756	2049901	JW2308	ubiX	2412938	2413507
b1932	yedL	2010600	2011079	b2372	yfdV	2049975	2050919	JW2309	purF	2413602	2415119
b1936	intG	2012502	2012780	b2373	oxc	2050989	2052683	JW2310	cvpA	2415156	2415644
b1937	fliE	2012700	2013014	b2374	frc	2052737	2053987	JW2312	folC	2416555	2417823
b1938	fliF	2013229	2014887	b2375	yfdX	2054500	2055135	JW2313	accD	2417893	2418807
b1939	fliG	2014880	2015875	b2376	ypdI	2055431	2055706	JW2314	dedA	2418963	2419622
b1940	fliH	2015868	2016554	b2377	yfdY	2055783	2056025	JW2315	truA	2419705	2420517
b1941	fliI	2016554	2017927	b2378	ddg	2056378	2057298	JW2316	usg	2420517	2421530
b1942	fliJ	2017946	2018389	b2379	yfdZ	2057790	2059028	JW2317	pdxB	2421596	2422732
b1943	fliK	2018386	2019513	b2380	ypdA	2059404	2061101	JW2318	flk	2422831	2423826
b1944	fliL	2019618	2020082	b2381	ypdB	2061116	2061850	JW2319	yfcJ	2423823	2425001
b1945	fliM	2020087	2021091	b2382	ypdC	2061863	2062720	JW2320	fabB	2425266	2426486
b1946	fliN	2021088	2021501	b2383	ypdD	2062723	2065218	JW2322	yfcL	2428772	2429050
b1947	fliO	2021504	2021869	b2384	ypdE	2065243	2066280	JW2324	yfcA	2429632	2430441
b1948	fliP	2021869	2022606	b2385	ypdF	2066280	2067365	JW2325	mepA	2430441	2431265
b1949	fliQ	2022616	2022885	b2386	ypdG	2067380	2068627	JW2326	aroC	2431269	2432354
b1950	fliR	2022893	2023678	b2387	ypdH	2068649	2068975	JW2328	yfcN	2433487	2434038
b1951	rcsA	2023968	2024591	b2388	glk	2069194	2070159	JW2329	yfcO	2434109	2434930
b1952	dsrB	2024635	2024823	b2396	alaX	2070455	2070530	JW2330	yfcP	2434932	2435471
b1953	yodD	2024986	2025213	b2397	alaW	2070570	2070645	JW2331	yfcQ	2435468	2435956
b1954	dsrA	2025227	2025313	b2398	yfeC	2070881	2071225	JW2332	yfcR	2435953	2436450
b1955	yedP	2025511	2026326	b2399	yfeD	2071227	2071619	JW2333	yfcS	2436465	2437217
b1956	dgcQ	2026323	2028017	b2400	gltX	2071671	2073086	JW2334	yfcT	2437237	2438133
b1957	yodC	2028188	2028370	b2401	valU	2073345	2073420	JW2335	yfcU	2438146	2439825
b1958	yedI	2028449	2029366	b2402	valX	2073465	2073540	JW2336	yfcV	2439964	2440527
b1959	yedA	2029539	2030459	b2403	valY	2073587	2073662	JW2337	sixA	2441208	2441693
b1960	vsr	2030448	2030918	b2404	lysV	2073667	2073742	JW2338	yfcX	2441896	2444040
b1961	dcm	2030899	2032317	b2405	xapR	2074010	2074894	JW2339	yfcY	2444040	2445350
b1962	yedJ	2032384	2033079	b2406	xapB	2075146	2076402	JW2340	yfcZ	2445531	2445815
b1963	yedR	2033119	2033484	b2407	xapA	2076462	2077295	JW2341	fadL	2446187	2447527
b1967	hchA	2035835	2036686	b2408	yfeN	2077544	2078308	JW2342	yfdF	2447893	2448951
b1968	hprS	2036794	2038152	b2409	yfeR	2078347	2079273	JW2343	vacJ	2449133	2449888
b1969	hprR	2038152	2038823	b2410	yfeH	2079363	2080361	JW2344	yfdC	2450182	2451114
b1970	yedX	2038956	2039369	b2411	ligA	2080578	2082593	JW2345	intS	2451426	2452583
b1971	msrP	2039478	2040482	b2412	zipA	2082664	2083650	JW2346	yfdG	2452736	2453098
b1972	msrQ	2040483	2041118	b2413	cysZ	2083880	2084641	JW2347	yfdH	2453095	2454015
b1973	zinT	2041375	2042025	b2414	cysK	2084826	2085797	JW2350	yfdK	2455958	2456398
b1974	yodB	2042368	2042898	b2415	ptsH	2086181	2086438	JW2352	yfdM	2456993	2457268
b1975	serU	2043468	2043557	b2416	ptsI	2086483	2088210	JW2355	yfdO	2457759	2458127
b1976	mtfA	2043651	2044448	b2417	crr	2088251	2088760	JW2356	yfdP	2458401	2458847
b1977	asnT	2044549	2044624	b2418	pdxK	2088803	2089654	JW2357	yfdQ	2458913	2459737
b1978	yeeJ	2044938	2052014	b2419	yfeK	2089759	2090133	JW2358	yfdR	2459865	2460401
b1981	shiA	2053643	2054959	b2420	yfeS	2090166	2090900	JW2359	yfdS	2460392	2460754
b1982	amn	2055061	2056515	b2421	cysM	2091089	2092000	JW2361	dsdC	2461575	2462510
b1983	yeeN	2056858	2057574	b2422	cysA	2092134	2093231	JW2362	dsdX	2462728	2464065
b1984	asnW	2058027	2058102	b2423	cysW	2093221	2094096	JW2363	dsdA	2464083	2465411
b1985	yeeO	2058203	2059846	b2424	cysU	2094096	2094929	JW2364	emrY	2465519	2467057
b1986	asnU	2059851	2059926	b2425	cysP	2094929	2095945	JW2365	emrK	2467057	2468220
b1987	cbl	2059964	2060914	b2426	ucpA	2096249	2097040	JW2366	evgA	2468636	2469250
b1988	nac	2061016	2061933	b2427	yfeT	2097169	2098026	JW2367	evgS	2469255	2472848
b1989	asnV	2062260	2062335	b2428	yfeU	2098190	2099086	JW2368	yfdE	2472904	2474049
b1990	ldtA	2062391	2063323	b2429	murP	2099090	2100514	JW2369	yfdV	2474123	2475067
b1991	cobT	2063388	2064467	b2430	yfeW	2100519	2101823	JW2370	oxc	2475137	2476801
b1992	cobS	2064479	2065222	b2431	yfeX	2102063	2102962	JW2371	frc	2476885	2478135
b1993	cobU	2065219	2065764	b2432	yfeY	2103058	2103633	JW2372	yfdX	2478648	2479283
b1994	insH-6	2066305	2067321	b2433	yfeZ	2103694	2104143	JW2373	ypdI	2479579	2479854
b1996	insD-3	2068952	2069857	b2434	ypeA	2104130	2104555	JW2374	yfdY	2479931	2480173
b1997	insC-3	2069815	2070180	b2435	amiA	2104769	2105638	JW2375	ddg	2480526	2481446
b1999	yeeP	2070786	2071211	b2436	hemF	2105642	2106541	JW2376	yfdZ	2481938	2483176
b2000	flu	2071539	2074658	b2437	yfeG	2106547	2107599	JW2378	ypdB	2485246	2485998
b2001	yeeR	2074779	2076311	b2438	yffI	2107645	2108145	JW2379	ypdC	2486011	2486868
b2002	yeeS	2076308	2076754	b2439	eutL	2108158	2108817	JW2380	ypdD	2486871	2489366
b2003	yeeT	2076817	2077038	b2440	eutC	2108827	2109714	JW2381	ypdE	2489391	2490428
b2004	cbeA	2077112	2077480	b2441	eutB	2109735	2111096	JW2382	ypdF	2490428	2491513
b2005	cbtA	2077569	2077943	b2451	eutA	2111108	2112511	JW2383	ypdG	2491528	2492775
b2006	yeeW	2077940	2078134	b2452	eutH	2112508	2113734	JW2385	glk	2493342	2494307
b2007	yeeX	2079032	2079361	b2453	eutG	2113951	2115138	JW2386	yfeO	2494511	2495767
b2008	yeeA	2079533	2080591	b2454	eutJ	2115128	2115964	JW2387	ypeC	2495882	2496208
b2009	sbmC	2080789	2081262	b2455	eutE	2115975	2117378	JW2388	mntH	2496349	2497587
b2010	dacD	2081381	2082547	b2456	cchB	2117390	2117677	JW2389	nupC	2497923	2499125
b2011	sbcB	2082756	2084183	b2457	cchA	2117784	2118077	JW2393	yfeC	2503348	2503692
b2012	yeeD	2084226	2084453	b2458	eutI	2118116	2119132	JW2394	yfeD	2503694	2504086
b2013	yeeE	2084467	2085525	b2459	eutT	2119129	2119932	JW2395	gltX	2504138	2505553
b2014	plaP	2085704	2087062	b2460	eutQ	2119929	2120630	JW2396	xapR	2506474	2507358
b2015	yeeY	2087329	2088258	b2461	eutP	2120605	2121084	JW2397	xapB	2507610	2508866
b2016	yeeZ	2088304	2089128	b2462	ypfE	2121097	2121432	JW2398	xapA	2508926	2509759
b2017	yefM	2089462	2089713	b2463	maeB	2121725	2124004	JW2399	yfeN	2510008	2510772
b2018	hisL	2089996	2090046	b2464	talA	2124293	2125243	JW2400	yfeR	2510811	2511737
b2019	hisG	2090192	2091091	b2465	tktB	2125263	2127266	JW2403	ligA	2513042	2515057
b2020	hisD	2091097	2092401	b2466	ypfG	2127361	2128404	JW2404	zipA	2515128	2516114
b2021	hisC	2092398	2093468	b2467	yffH	2128530	2129105	JW2406	cysZ	2516344	2517105
b2022	hisB	2093468	2094535	b2468	aegA	2129173	2131152	JW2407	cysK	2517290	2518261
b2023	hisH	2094535	2095125	b2469	narQ	2131358	2133058	JW2408	ptsH	2518645	2518902
b2024	hisA	2095125	2095862	b2470	acrD	2133222	2136335	JW2409	ptsI	2518947	2520674
b2025	hisF	2095844	2096620	b2471	yffB	2136874	2137230	JW2410	crr	2520715	2521224
b2026	hisI	2096614	2097225	b2472	dapE	2137234	2138361	JW2411	pdxK	2521267	2522118
b2027	wzzB	2097321	2098301	b2473	ypfH	2138699	2139397	JW2412	yfeK	2522223	2522597
b2028	ugd	2098447	2099613	b2474	ypfI	2139471	2141486	JW2413	yfeS	2522630	2523364
b2029	gnd	2099862	2101268	b2475	ypfJ	2141501	2142364	JW2414	cysM	2523553	2524464
b2030	insH-7	2101895	2102911	b2476	purC	2142532	2143245	JW2415	cysA	2524598	2525695
b2032	wbbK	2103391	2104509	b2477	nlpB	2143458	2144492	JW2416	cysW	2525685	2526560
b2033	wbbJ	2104494	2105084	b2478	dapA	2144509	2145387	JW2417	cysU	2526560	2527393
b2034	wbbI	2105065	2106057	b2479	gcvR	2145533	2146105	JW2418	cysP	2527393	2528409
b2035	wbbH	2106060	2107226	b2480	bcp	2146105	2146575	JW2420	yfeT	2529633	2530490
b2036	glf	2107226	2108329	b2481	hyfA	2146828	2147445	JW2421	yfeU	2530654	2531550
b2037	rfbX	2108337	2109584	b2482	hyfB	2147445	2149463	JW2422	murP	2531554	2532978
b2038	rfbC	2109581	2110138	b2483	hyfC	2149474	2150421	JW2424	yfeX	2534527	2535426
b2039	rfbA	2110138	2111019	b2484	hyfD	2150438	2151877	JW2425	yfeY	2535522	2536097
b2040	rfbD	2111077	2111976	b2485	hyfE	2151889	2152539	JW2426	yfeZ	2536158	2536607
b2041	rfbB	2111976	2113061	b2486	hyfF	2152544	2154124	JW2427	ypeA	2536594	2537019
b2042	galF	2113434	2114327	b2487	hyfG	2154114	2155781	JW2428	amiA	2537233	2538102
b2043	wcaM	2114502	2115896	b2488	hyfH	2155791	2156336	JW2429	hemF	2538106	2539005
b2044	wcaL	2115907	2117127	b2489	hyfI	2156333	2157091	JW2430	yfeG	2539011	2540063
b2045	wcaK	2117124	2118404	b2490	hyfJ	2157084	2157497	JW2431	yffI	2540109	2540609
b2046	wzxC	2118680	2120158	b2491	hyfR	2157527	2159539	JW2432	eutL	2540622	2541281
b2047	wcaJ	2120160	2121554	b2492	focB	2159561	2160409	JW2433	eutC	2541291	2542178
b2048	cpsG	2121609	2122979	b2493	yfgO	2160447	2161508	JW2434	eutB	2542199	2543560
b2049	cpsB	2123084	2124520	b2494	yfgC	2161721	2163184	JW2435	eutA	2543572	2544975
b2050	wcaI	2124523	2125746	b2495	yfgD	2163205	2163564	JW2436	eutH	2544972	2546198
b2051	gmm	2125743	2126222	b2496	hda	2163702	2164448	JW2437	eutG	2546415	2547602
b2052	fcl	2126225	2127190	b2497	uraA	2164498	2165787	JW2438	eutJ	2547592	2548428
b2053	gmd	2127193	2128314	b2498	upp	2165873	2166499	JW2439	eutE	2548439	2549842
b2054	wcaF	2128340	2128888	b2499	purM	2166824	2167861	JW2440	cchB	2549854	2550141
b2055	wcaE	2128904	2129650	b2500	purN	2167861	2168499	JW2441	cchA	2550248	2550541
b2056	wcaD	2129661	2130878	b2501	ppk	2168671	2170737	JW2442	eutI	2550580	2551596
b2057	wcaC	2130853	2132070	b2502	ppx	2170742	2172283	JW2443	eutT	2551593	2552396
b2058	wcaB	2132067	2132555	b2503	yfgF	2172322	2174565	JW2444	eutQ	2552393	2553094
b2059	wcaA	2132558	2133397	b2504	yfgG	2174917	2175108	JW2445	eutP	2553069	2553548
b2060	wzc	2133490	2135652	b2505	yfgH	2175419	2175937	JW2446	ypfE	2553561	2553896
b2061	wzb	2135655	2136098	b2506	yfgI	2175953	2176492	JW2447	maeB	2554189	2556468
b2062	wza	2136104	2137243	b2507	guaA	2176585	2178162	JW2448	talA	2556757	2557707
b2063	yegH	2137902	2139485	b2508	guaB	2178231	2179697	JW2449	tktB	2557727	2559730
b2064	asmA	2139759	2141612	b2509	xseA	2179859	2181229	JW2450	ypfG	2559825	2560868
b2065	dcd	2141634	2142215	b2510	yfgJ	2181226	2181441	JW2451	yffH	2560994	2561569
b2066	udk	2142307	2142948	b2511	der	2181511	2182983	JW2452	aegA	2561637	2563616
b2067	dgcE	2143266	2146583	b2512	yfgL	2183101	2184279	JW2453	narQ	2563807	2565522
b2068	alkA	2146692	2147540	b2513	yfgM	2184290	2184910	JW2454	acrD	2565686	2568799
b2069	yegD	2147674	2149026	b2514	hisS	2184928	2186202	JW2455	yffB	2569338	2569694
b2070	yegI	2149039	2150985	b2515	ispG	2186313	2187431	JW2456	dapE	2569698	2570825
b2071	yegJ	2151185	2151646	b2516	yfgA	2187458	2188471	JW2457	ypfN	2570853	2571053
[truncated: 2,396 more rows]
